# Supplementary material for: Yeast Ribonucleotide Reductase Is a Direct Target of the Proteasome and Provides Hyper Resistance to the Carcinogen 4-NQO
Source: J Fungi (Basel). 2023 Mar 14;9(3):351. doi: 10.3390/jof9030351 (PMC10057556; doi:10.3390/jof9030351)
Supplement: Supplementary file 1 [file jof-09-00351-s001.zip]

Archive with 3 entries (3 files):
- Supplementary Data Table S2.xlsx
- Supplementary Data Table S3.xlsx
- Supplementary Data_Figure S1, Table S1.pdf
