# Supplementary material for: Yeast Ribonucleotide Reductase Is a Direct Target of the Proteasome and Provides Hyper Resistance to the Carcinogen 4-NQO
Source: J Fungi (Basel). 2023 Mar 14;9(3):351. doi: 10.3390/jof9030351 (PMC10057556; doi:10.3390/jof9030351)
Supplement: Supplementary file 1 [file jof-09-00351-s001.zip › Supplementary Data Table S2.xlsx]

## Sheet: WT-YPL N
Table S2. List of proteins significantly upregulated in YPL relative to WT, used for the Metascape and MCODE analyses in Figure 1. (log2FC > 1.2, FC = YPL/WT, FDR = 0.05).
TRM1
TCD2
MCM6
PET9
PYC2
PRE10
YGR266W
NSA2
PYC1
IDH2
TRP2
YPK1
NGL2
RPT5
GPA2
TIM9
NSR1
YOR1
CMP2
MCM3
ECM29
UBC6
RAD23
MDJ1
END3
NOP10
CCT6
PYK2
PRO3
ERG9
PRP19
SCO2
HPR1
TYW1
MAL32
ERG1
ECM16
RPB10
CHO2
RPB4
FSF1
RPA190
TDA1
ERG28
EST1
HMT1
PDE2
GCD11
WBP1
HOM3
GDT1
TIM50
RSP5
SNX4
CCT5
ENA1
RNR1
MSS116
FES1
RRP8
CDC28
IPI3
UTP6
RNR3
CDC39
TCB1
PBY1
GDI1
ARB1
PDR16
UTP15
SVP26
OSH6
TIM10
GLN4
GLE2
NUP157
NEW1
GEA2
NUP133
IDP1
DBP9
PHO84
ILV1
PDR17
PTC2
YHR138C
ARP2
RVB2
UTR4
CHC1
SNQ2
PFD1
RPN7
CSL4
SER3
GNP1
YBL028C
ARI1
SUI2
ADE4
GSF2
SUB1
GIM4
RPN11
MSC7
NUP170
ILV3
NOP7
GRE2
HGH1
nat1
RPC40
ALD5
PGA3
CEG1
RPT1
NOP1
PRE4
DHR2
SNZ1
MES1
BAT2
TOM5
FKS1
CBF5
ZWF1
STE24
GDA1
SAC1
ARP4
TRP4
PCM1
ERG26
UBP6
NUP145
PHO88
ENP1
URA2
RPN3
NUG1
SAH1
FMP52
ATF2
HXT3
POL5
SUP35
KTR3
DLD3
PDR5
SPF1
NTH1
MET17
UTR2
PDR15
