# Supplementary material for: Yeast Ribonucleotide Reductase Is a Direct Target of the Proteasome and Provides Hyper Resistance to the Carcinogen 4-NQO
Source: J Fungi (Basel). 2023 Mar 14;9(3):351. doi: 10.3390/jof9030351 (PMC10057556; doi:10.3390/jof9030351)
Supplement: Supplementary file 1 [file jof-09-00351-s001.zip › Supplementary Data Table S3.xlsx]

## Sheet: Sheet1
Table S3. Quantitative data for proteins differentially regulated in the YPL strain compared to the WT strain used in Figure S1.
Protein	N.Pept	Q.Pept	S/N	P(PECA)	S1	S2	Benjamini Hochberg FDR	log2(fold_change)	-log10(FDR)	protein_id	gene
sp|P06738|PHSG_YEAST	42	28	9.03251	9.83521e-101	1.33643	0.0415639	2.07523e-97	-5.00691	96.6829	['P06738']	GPH1
sp|P39676|FHP_YEAST	17	11	-0.745189	9.14985e-48	1.32165	0.259233	9.65309e-45	-2.35002	44.0153	['P39676']	YHB1
sp|P00815|HIS2_YEAST	20	14	8.08942	1.99387e-41	1.12027	0.184874	1.40236e-38	-2.59923	37.8531	['P00815']	HIS4
sp|P37012|PGM2_YEAST	29	17	10.38	2.18708e-38	1.81412	0.18606	1.15369e-35	-3.28543	34.9379	['P37012']	PGM2
sp|P39986|ATC6_YEAST	32	21	6.44406	1.70695e-37	0.159617	1.66277	7.20334e-35	3.3809	34.1425	['P39986']	SPF1
sp|P06106|CYSD_YEAST	10	6	3.94526	2.4117e-37	0.0726176	1	8.48115e-35	3.78354	34.0715	['P06106']	MET17
sp|P32481|IF2G_YEAST	23	13	7.58986	4.9822e-37	0.583907	1.61734	1.50178e-34	1.46981	33.8234	['P32481']	GCD11
sp|P40024|ARB1_YEAST	19	10	16.5625	2.28798e-35	0.572623	1.74585	6.03454e-33	1.60827	32.2194	['P40024']	ARB1
sp|P40825-2|SYA_YEAST;sp|P40825|SYA_YEAST	46	22	4.89698	2.79077e-34	1.39377	0.688425	6.54282e-32	-1.01762	31.1842	['P40825-2', 'P40825']	ALA1
sp|P38999|LYS9_YEAST	16	10	0.255515	3.30019e-32	1.2144	0.11257	6.76585e-30	-3.43135	29.1697	['P38999']	LYS9
sp|P07244|PUR2_YEAST	26	16	3.77845	3.52722e-32	1.29356	0.200907	6.76585e-30	-2.68675	29.1697	['P07244']	ADE5,7
sp|P04806|HXKA_YEAST	30	21	6.23246	7.91145e-31	1.62051	0.175207	1.3911e-28	-3.20932	27.8566	['P04806']	HXK1
sp|P33302|PDR5_YEAST	28	13	5.05191	1.203e-30	0.121866	1.26152	1.95257e-28	3.3718	27.7094	['P33302']	PDR5
sp|Q03104|MSC1_YEAST	16	9	4.22013	1.77777e-30	1.74283	0.181572	2.67936e-28	-3.26282	27.572	['Q03104']	MSC1
sp|P00830|ATPB_YEAST	22	12	5.60597	4.57881e-30	1.69803	0.567365	6.40538e-28	-1.58152	27.1935	['P00830']	ATP2
sp|P40047|ALDH5_YEAST	16	10	4.79276	4.85716e-30	0.332456	1.37368	6.40538e-28	2.04681	27.1935	['P40047']	ALD5
sp|P32582|CBS_YEAST	30	19	12.0459	1.12501e-29	1.53338	0.25847	1.39634e-27	-2.56865	26.855	['P32582']	CYS4
sp|P53250|TWF1_YEAST	7	6	0.0243175	1.21485e-29	1.03766	0.268794	1.42408e-27	-1.94876	26.8465	['P53250']	TWF1
sp|P38972|PUR4_YEAST	37	19	4.10905	1.28692e-29	1.37009	0.181238	1.42916e-27	-2.91831	26.8449	['P38972']	ADE6
sp|P47120|DOHH_YEAST	23	12	18.8181	3.83283e-29	1.73438	0.526868	4.04363e-27	-1.71891	26.3932	['P47120']	LIA1
sp|P07149|FAS1_YEAST	72	28	12.6297	1.61169e-27	1.17799	0.189967	1.61937e-25	-2.63251	24.7907	['P07149']	FAS1
sp|P26637|SYLC_YEAST	40	19	5.94902	5.31255e-26	1.41221	0.19254	5.09521e-24	-2.87472	23.2928	['P26637']	CDC60
sp|P17255|VATA_YEAST	52	18	8.01589	6.57122e-26	1.47255	0.653311	6.02838e-24	-1.17247	23.2198	['P17255']	VMA1
sp|P38720|6PGD1_YEAST	23	13	5.36232	1.49964e-25	0.734721	1.3494	1.31843e-23	0.877045	22.8799	['P38720']	GND1
sp|P29704|FDFT_YEAST	10	7	4.86513	3.59629e-25	0.603044	1.5939	3.03527e-23	1.40222	22.5178	['P29704']	ERG9
sp|P19097|FAS2_YEAST	76	41	10.5461	1.45295e-24	1.21223	0.30494	1.17913e-22	-1.99106	21.9284	['P19097']	FAS2
sp|P00817|IPYR_YEAST	23	10	15.4106	3.48819e-24	1.57979	0.630185	2.72596e-22	-1.32588	21.5645	['P00817']	IPP1
sp|P39985|DPO5_YEAST	15	9	1.45588	1.08739e-23	0.188711	1.5628	8.19429e-22	3.04988	21.0865	['P39985']	POL5
sp|P40008|FMP52_YEAST	10	7	11.9516	3.39234e-23	0.299786	1.80257	2.46822e-21	2.58805	20.6076	['P40008']	FMP52
sp|P40075|SCS2_YEAST	9	5	2.46389	4.17357e-23	0.740715	1.32398	2.93541e-21	0.837886	20.5323	['P40075']	SCS2
sp|P00924|ENO1_YEAST	50	21	4.03815	1.62556e-22	1.63852	0.594932	1.10643e-20	-1.4616	19.9561	['P00924']	ENO1
sp|P39976|DLD3_YEAST	20	9	1.32319	2.15797e-22	0.210548	1.87241	1.42291e-20	3.15268	19.8468	['P39976']	DLD3
sp|P00560|PGK_YEAST	44	18	15.9382	2.39376e-22	1.8152	0.53163	1.53056e-20	-1.77164	19.8152	['P00560']	PGK1
sp|Q04182|PDR15_YEAST	6	3	-5.8967	1.01095e-21	0.0318503	1.09019	6.27385e-20	5.09712	19.2025	['Q04182']	PDR15
sp|P15108|HSC82_YEAST	52	21	5.84799	1.23527e-21	0.81462	1.2186	7.44694e-20	0.581031	19.128	['P15108']	HSC82
sp|P32628|RAD23_YEAST	14	6	4.36001	2.21848e-21	0.606999	1.5718	1.30028e-19	1.37265	18.886	['P32628']	RAD23
sp|P14540|ALF_YEAST	21	11	3.90191	4.81639e-21	2.43636	0.372693	2.74664e-19	-2.70867	18.5612	['P14540']	FBA1
sp|P43588|RPN11_YEAST	8	5	8.72052	5.41894e-21	0.366775	1.41868	3.00894e-19	1.95158	18.5216	['P43588']	RPN11
sp|P16140|VATB_YEAST	26	9	9.78829	1.12992e-20	1.48209	0.634101	6.11314e-19	-1.22485	18.2137	['P16140']	VMA2
sp|P0CS90|HSP77_YEAST	31	13	0.686758	1.32002e-20	1.55308	0.264726	6.96312e-19	-2.55256	18.1572	['P0CS90']	SSC1
sp|P53184|PNC1_YEAST	9	7	14.0946	1.44747e-20	1.59621	0.264824	7.44917e-19	-2.59154	18.1279	['P53184']	PNC1
sp|P38431|IF5_YEAST	15	9	-18.3274	3.08557e-20	0.877214	0.352562	1.55013e-18	-1.31505	17.8096	['P38431']	TIF5
sp|Q12122|HOSM_YEAST	21	18	12.5847	5.28714e-20	1.61338	0.256532	2.59439e-18	-2.65288	17.586	['Q12122']	LYS21
sp|P13298|PYRE_YEAST	9	8	-4.1538	5.43352e-20	1.25576	0.225849	2.60562e-18	-2.47513	17.5841	['P13298']	URA5
sp|Q08926|UIP4_YEAST	3	3	5.38518	5.81798e-20	1.0584	0.151397	2.72799e-18	-2.80547	17.5642	['Q08926']	UIP4
sp|P38009|PUR92_YEAST	23	10	7.109	7.18536e-20	1.7007	0.27939	3.29589e-18	-2.60578	17.482	['P38009']	ADE17
sp|P31539|HS104_YEAST	40	19	4.5212	1.46871e-19	1.26051	0.17065	6.59357e-18	-2.8849	17.1809	['P31539']	HSP104
sp|P12630|BAR1_YEAST	5	4	8.58872	2.01239e-19	1	0.218988	8.84611e-18	-2.19107	17.0532	['P12630']	BAR1
sp|P31373|CYS3_YEAST	14	8	2.2414	2.07023e-19	1.90223	0.473866	8.91466e-18	-2.00514	17.0499	['P31373']	CYS3
sp|P00498|HIS1_YEAST	16	9	1.58031	2.11875e-19	0.693761	1.425	8.94113e-18	1.03845	17.0486	['P00498']	HIS1
sp|P48570|HOSC_YEAST	21	17	12.2787	2.21025e-19	1.59568	0.239296	9.14437e-18	-2.73731	17.0388	['P48570']	LYS20
sp|P40185|MMF1_YEAST	9	8	6.68311	7.43136e-19	1.46931	0.158763	3.01542e-17	-3.21019	16.5207	['P40185']	MMF1
sp|P38791|DHYS_YEAST	18	9	1.9739	7.76749e-19	1.3214	0.121614	3.09234e-17	-3.44169	16.5097	['P38791']	DYS1
sp|P07283|PMM_YEAST	17	9	6.33987	9.89663e-19	1.50805	0.635069	3.86702e-17	-1.2477	16.4126	['P07283']	SEC53
sp|P53090|ARO8_YEAST	18	10	3.80484	2.46064e-18	1.3687	0.311355	9.4399e-17	-2.13617	16.025	['P53090']	ARO8
sp|Q07418|PEX19_YEAST	8	4	-4.58293	4.0648e-18	1.03261	0.340909	1.53156e-16	-1.59884	15.8149	['Q07418']	PEX19
sp|P10591|HSP71_YEAST	57	20	5.88187	4.23183e-18	1.8436	0.493039	1.56652e-16	-1.90275	15.8051	['P10591']	SSA1
sp|Q12497|FMP16_YEAST	3	3	-14.4496	4.86364e-18	1.21362	0.143942	1.76936e-16	-3.07576	15.7522	['Q12497']	FMP16
sp|P07702|LYS2_YEAST	25	13	5.44456	5.12529e-18	0.489997	0.0966699	1.83294e-16	-2.34163	15.7369	['P07702']	LYS2
sp|Q3E841|YN034_YEAST	7	5	-0.891158	6.2509e-18	2.33133	0.100369	2.19823e-16	-4.53777	15.6579	['Q3E841']	YNR034W-A
sp|P16120|THRC_YEAST	25	13	3.51663	6.99277e-18	1.56997	0.177547	2.41881e-16	-3.14447	15.6164	['P16120']	THR4
sp|P54838|DAK1_YEAST	26	11	4.90934	9.87637e-18	1.24694	0.367344	3.36115e-16	-1.76319	15.4735	['P54838']	DAK1
sp|P22943|HSP12_YEAST	11	4	9.74983	1.27799e-17	3.89708	0.214046	4.28024e-16	-4.1864	15.3685	['P22943']	HSP12
sp|P10081|IF4A_YEAST	24	11	10.014	1.31003e-17	1.73611	0.559662	4.319e-16	-1.63323	15.3646	['P10081']	TIF1
sp|P32263|P5CR_YEAST	8	4	1.53992	1.64976e-17	0.636827	1.68037	5.35539e-16	1.3998	15.2712	['P32263']	PRO3
sp|P47079|TCPQ_YEAST	19	7	7.92186	1.91293e-17	0.648837	1.48144	6.11559e-16	1.19107	15.2136	['P47079']	CCT8
sp|P07170|KAD2_YEAST	20	11	1.81499	2.29112e-17	1.43512	0.11206	7.21532e-16	-3.67883	15.1417	['P07170']	ADK1
sp|Q00055|GPD1_YEAST	15	8	3.51726	4.11699e-17	1.66676	0.564066	1.27748e-15	-1.56311	14.8936	['Q00055']	GPD1
sp|Q12074|SPEE_YEAST	12	5	0.305957	4.33401e-17	1.65203	0.308263	1.32533e-15	-2.42201	14.8777	['Q12074']	SPE3
sp|P00360|G3P1_YEAST	32	11	3.33913	5.24941e-17	1.9731	0.456439	1.58232e-15	-2.11197	14.8007	['P00360']	TDH1
sp|Q02486|ABF2_YEAST	9	7	10.7877	8.80978e-17	1.35039	0.741033	2.61812e-15	-0.865768	14.582	['Q02486']	ABF2
sp|P00330|ADH1_YEAST	22	12	16.3588	1.2515e-16	1.45178	0.696543	3.6676e-15	-1.05953	14.4356	['P00330']	ADH1
sp|P10592|HSP72_YEAST	54	20	0.885158	1.62961e-16	1.90877	0.490351	4.71024e-15	-1.96076	14.327	['P10592']	SSA2
sp|P46367|ALDH4_YEAST	19	8	5.13485	4.885e-16	1.46347	0.318596	1.39289e-14	-2.1996	13.8561	['P46367']	ALD4
sp|P09232|PRTB_YEAST	8	5	7.43986	7.67094e-16	0.657598	1.46036	2.15809e-14	1.15105	13.6659	['P09232']	PRB1
sp|Q04697|GSF2_YEAST	12	6	2.12416	8.38318e-16	0.394006	1.46395	2.32744e-14	1.89358	13.6331	['Q04697']	GSF2
sp|P27476|NSR1_YEAST	14	5	11.1351	1.27111e-15	0.643608	1.62678	3.45112e-14	1.33776	13.462	['P27476']	NSR1
sp|P02829|HSP82_YEAST	47	21	6.09539	1.27577e-15	0.809998	1.22562	3.45112e-14	0.597518	13.462	['P02829']	HSP82
sp|P05030|PMA1_YEAST	30	7	6.81641	1.33937e-15	0.698978	1.45834	3.57731e-14	1.06101	13.4464	['P05030']	PMA1
sp|P15454|KGUA_YEAST	9	7	16.64	1.73478e-15	1.30686	0.726694	4.57547e-14	-0.846682	13.3396	['P15454']	GUK1
sp|P00899|TRPE_YEAST	15	8	3.04039	1.82657e-15	0.644665	1.57673	4.75811e-14	1.29032	13.3226	['P00899']	TRP2
sp|Q05584|GLO2_YEAST	8	5	5.3598	2.08174e-15	1.20829	0.220316	5.35667e-14	-2.45532	13.2711	['Q05584']	GLO2
sp|Q08972|NEW1_YEAST	40	19	-1.38768	2.18449e-15	0.370645	1.18161	5.55334e-14	1.67264	13.2554	['Q08972']	NEW1
sp|P28272|PYRD_YEAST	11	5	9.39147	2.33646e-15	1.61972	0.545294	5.86897e-14	-1.57063	13.2314	['P28272']	URA1
sp|P53315|SOL4_YEAST	2	2	-5.80625	3.57411e-15	1.09408	0.134875	8.87221e-14	-3.02003	13.052	['P53315']	SOL4
sp|P38631|FKS1_YEAST	17	5	0.497906	3.95014e-15	0.325318	1.49851	9.69162e-14	2.2036	13.0136	['P38631']	FKS1
sp|P15705|STI1_YEAST	38	18	-0.11642	4.44954e-15	1.16106	0.272346	1.07914e-13	-2.09193	12.9669	['P15705']	STI1
sp|P39958|GDI1_YEAST	19	10	15.9681	5.82059e-15	0.563205	1.69925	1.39562e-13	1.59317	12.8552	['P39958']	GDI1
sp|P07259|PYR1_YEAST	70	20	10.4931	6.83145e-15	0.241277	1.29366	1.61959e-13	2.4227	12.7906	['P07259']	URA2
sp|Q12189|RPIA_YEAST	14	5	1.26479	7.41061e-15	1.30837	0.300792	1.73738e-13	-2.12093	12.7601	['Q12189']	RKI1
sp|P33330|SERC_YEAST	13	9	3.23267	1.03076e-14	1.43047	0.204774	2.39e-13	-2.80439	12.6216	['P33330']	SER1
sp|P34227|PRX1_YEAST	11	7	7.6056	1.87093e-14	1.38625	0.273785	4.29095e-13	-2.34007	12.3674	['P34227']	PRX1
sp|P32454|APE2_YEAST	26	15	3.25241	2.04644e-14	1.01499	0.265273	4.64299e-13	-1.93592	12.3332	['P32454']	APE2
sp|P53981|YNB0_YEAST	13	7	1.70534	3.67728e-14	1.34284	0.73765	8.25433e-13	-0.864275	12.0833	['P53981']	YNL010W
sp|Q06494|PLR1_YEAST	14	11	2.2269	3.96657e-14	0.573869	0.150213	8.78984e-13	-1.93371	12.056	['Q06494']	YPR127W
sp|P11484|SSB1_YEAST	44	16	4.31986	3.99917e-14	1.6917	0.545873	8.78984e-13	-1.63184	12.056	['P11484']	SSB1
sp|P89886|TMA20_YEAST	5	3	13.0124	4.29702e-14	0.686019	1.41823	9.34713e-13	1.04777	12.0293	['P89886']	TMA20
sp|Q05948|YL225_YEAST	10	5	4.52627	6.0209e-14	0.699529	1.41063	1.29634e-12	1.01188	11.8873	['Q05948']	YLR225C
sp|P03872|REP2_YEAST	5	2	5.23344	6.48461e-14	1	0.212109	1.38207e-12	-2.23712	11.8595	['P03872']	REP2
sp|P38869|SVP26_YEAST	2	2	inf	7.29669e-14	0.324819	1	1.5396e-12	1.62229	11.8126	['P38869']	SVP26
sp|P27616|PUR7_YEAST	20	10	6.03746	7.86422e-14	1.30066	0.383792	1.64292e-12	-1.76084	11.7844	['P27616']	ADE1
sp|Q07551|KAR_YEAST	16	6	10.1979	1.04906e-13	1.4552	0.653746	2.17011e-12	-1.15442	11.6635	['Q07551']	YDL124W
sp|P00431|CCPR_YEAST	11	6	-5.80936	1.22543e-13	1.47994	0.274524	2.51034e-12	-2.43053	11.6003	['P00431']	CCP1
sp|Q03161|YMY9_YEAST	14	7	-1.71816	1.26656e-13	1.44828	0.145225	2.56966e-12	-3.31797	11.5901	['Q03161']	YMR099C
sp|P38628|AGM1_YEAST	12	5	3.92971	1.40764e-13	0.324574	1.64845	2.82868e-12	2.34449	11.5484	['P38628']	PCM1
sp|P51996|YPT32_YEAST	3	3	8.45303	1.74178e-13	0.762736	1.29728	3.43472e-12	0.766233	11.4641	['P51996']	YPT32
sp|P38555|YPT31_YEAST	5	3	8.06333	1.74178e-13	0.76265	1.29739	3.43472e-12	0.766515	11.4641	['P38555']	YPT31
sp|P15180|SYKC_YEAST	30	18	9.55902	2.32606e-13	1.31179	0.36601	4.54444e-12	-1.84158	11.3425	['P15180']	KRS1
sp|P10659|METK1_YEAST	18	10	5.19617	2.39214e-13	1.54961	0.617605	4.63065e-12	-1.32715	11.3344	['P10659']	SAM1
sp|P14164|ABF1_YEAST	6	6	-9.23236	2.78132e-13	1.12904	0.403172	5.33508e-12	-1.48563	11.2729	['P14164']	ABF1
sp|P32179|MET22_YEAST	11	7	7.00004	3.04384e-13	1.19475	0.178143	5.78604e-12	-2.74561	11.2376	['P32179']	MET22
sp|P38968|SEC31_YEAST	31	17	3.06648	3.35669e-13	1.29556	0.29195	6.32376e-12	-2.14978	11.199	['P38968']	SEC31
sp|P00927|THDH_YEAST	9	5	-5.13188	3.87372e-13	0.380528	1.26488	7.23322e-12	1.73292	11.1407	['P00927']	ILV1
sp|P16550|APA1_YEAST	14	10	-9.04473	4.18288e-13	1.23548	0.205559	7.742e-12	-2.58745	11.1111	['P16550']	APA1
sp|P39954|SAHH_YEAST	24	11	10.3185	5.21675e-13	0.230144	1.29844	9.5716e-12	2.49617	11.019	['P39954']	SAH1
sp|P32835|GSP1_YEAST;sp|P32836|GSP2_YEAST	8	3	13.7599	5.26746e-13	1.36292	0.74496	9.58133e-12	-0.87147	11.0186	['P32835', 'P32836']	GSP1
sp|P20051|PYRC_YEAST	10	6	0.822197	5.48461e-13	1.44044	0.425222	9.89104e-12	-1.76023	11.0048	['P20051']	URA4
sp|P06168|ILV5_YEAST	18	6	9.05165	6.04735e-13	0.814829	1.22183	1.08135e-11	0.584475	10.966	['P06168']	ILV5
sp|P40069|IMB4_YEAST	37	9	11.945	6.15878e-13	0.778246	1.27625	1.09202e-11	0.71361	10.9618	['P40069']	KAP123
tr|O33583|O33583_STRNR	4	2	-8.11927	6.67383e-13	0.243076	1	1.17348e-11	2.04052	10.9305	['O33583']	nat1
sp|P15646|FBRL_YEAST	14	7	2.50809	8.12826e-13	0.341982	1.47335	1.41741e-11	2.10711	10.8485	['P15646']	NOP1
sp|P38694|MSC7_YEAST	7	7	3.98863	8.80982e-13	0.310875	1.21328	1.52367e-11	1.96451	10.8171	['P38694']	MSC7
sp|P53860|PDR16_YEAST	9	7	14.2173	8.89559e-13	0.500374	1.53596	1.52599e-11	1.61806	10.8164	['P53860']	PDR16
sp|P32621|GDA1_YEAST	9	6	0.305136	1.22959e-12	0.308277	1.45976	2.09228e-11	2.24343	10.6794	['P32621']	GDA1
sp|P40016|RPN3_YEAST	8	4	-6.59348	1.24096e-12	0.238785	1.31824	2.09474e-11	2.46482	10.6789	['P40016']	RPN3
sp|P32368|SAC1_YEAST	15	6	0.924113	1.2983e-12	0.302834	1.43617	2.17414e-11	2.24563	10.6627	['P32368']	SAC1
sp|P40495|LYS12_YEAST	15	8	7.235	1.43626e-12	1.56983	0.259599	2.38623e-11	-2.59625	10.6223	['P40495']	LYS12
sp|P40032|TPA1_YEAST	21	7	11.0519	1.5115e-12	0.698744	1.41511	2.49161e-11	1.01808	10.6035	['P40032']	TPA1
sp|P22137|CLH_YEAST	36	14	5.87669	1.52601e-12	0.359197	1.24065	2.49603e-11	1.78825	10.6027	['P22137']	CHC1
sp|P20081|FKBP_YEAST	6	5	3.24238	1.7592e-12	1.37458	0.379759	2.85532e-11	-1.85584	10.5443	['P20081']	FPR1
sp|P32623|CRH2_YEAST	4	4	2.70541	1.92921e-12	0.124857	1.97898	3.10735e-11	3.9864	10.5076	['P32623']	UTR2
sp|P09436|SYIC_YEAST	38	20	4.14867	1.96667e-12	1.11628	0.323453	3.14369e-11	-1.78707	10.5026	['P09436']	ILS1
sp|Q04371|ARMT1_YEAST	16	9	1.69487	2.24104e-12	1.04675	0.178717	3.55534e-11	-2.55016	10.4491	['Q04371']	YMR027W
sp|P33401|PGM1_YEAST	14	5	-6.0253	2.35256e-12	1.53538	0.16785	3.70441e-11	-3.19335	10.4313	['P33401']	PGM1
sp|P40056|GET2_YEAST	5	4	8.41535	2.39165e-12	0.681358	1.48332	3.73807e-11	1.12235	10.4274	['P40056']	GET2
sp|P39015|STM1_YEAST	20	9	-3.33976	2.61242e-12	1.76922	0.090547	4.05309e-11	-4.2883	10.3922	['P39015']	STM1
tr|E7QAL7|E7QAL7_YEASB	22	14	10.687	3.0457e-12	1.14845	0.21227	4.69082e-11	-2.43571	10.3288	['E7QAL7']	FOSTERSB_5015
sp|P12709|G6PI_YEAST	26	11	4.80336	3.36656e-12	2.02596	0.470688	5.14741e-11	-2.10576	10.2884	['P12709']	PGI1
sp|P80210|PURA_YEAST	14	10	5.12394	4.36648e-12	1.41306	0.22803	6.62825e-11	-2.63152	10.1786	['P80210']	ADE12
sp|P25375|PRTD_YEAST	17	8	-1.99179	4.50324e-12	1.18203	0.133588	6.78703e-11	-3.14541	10.1683	['P25375']	PRD1
sp|Q12178|FCY1_YEAST	6	5	10.4778	5.148e-12	1.38177	0.404123	7.70375e-11	-1.77365	10.1133	['Q12178']	FCY1
sp|Q12363|WTM1_YEAST	16	10	18.7093	5.52594e-12	1.39312	0.701763	8.21109e-11	-0.989267	10.0856	['Q12363']	WTM1
sp|Q12443|RTN2_YEAST	12	7	14.3067	5.78699e-12	1.92691	0.196752	8.53884e-11	-3.29184	10.0686	['Q12443']	RTN2
sp|P53297|PBP1_YEAST	5	3	inf	6.25051e-12	1.07494	0.250875	9.15873e-11	-2.09921	10.0382	['P53297']	PBP1
sp|P38764|RPN1_YEAST	26	8	2.21378	8.44488e-12	0.821543	1.22445	1.22888e-10	0.575724	9.91049	['P38764']	RPN1
sp|P11154|PYC1_YEAST	32	19	2.04046	8.53323e-12	0.482297	1.16625	1.23323e-10	1.27388	9.90896	['P11154']	PYC1
sp|Q08421|ETT1_YEAST	11	5	2.90848	8.95349e-12	1.15969	0.316526	1.28516e-10	-1.87334	9.89104	['Q08421']	ETT1
sp|P53929|YNK8_YEAST	5	5	5.46469	9.13501e-12	1.14272	0.312751	1.30236e-10	-1.86939	9.88527	['P53929']	YNL108C
sp|P37302|APE3_YEAST	14	8	3.59337	1.10299e-11	1.34274	0.256847	1.56195e-10	-2.38619	9.80633	['P37302']	APE3
sp|P00445|SODC_YEAST	9	6	9.21795	1.32505e-11	1.44739	0.665789	1.8639e-10	-1.12032	9.72958	['P00445']	SOD1
sp|Q12029|FSF1_YEAST	4	3	5.60578	1.33834e-11	0.454	1.22641	1.87013e-10	1.43368	9.72813	['Q12029']	FSF1
sp|P08524|FPPS_YEAST	14	8	14.2928	1.54195e-11	1.25566	0.443692	2.14046e-10	-1.50082	9.66949	['P08524']	ERG20
sp|P40150|SSB2_YEAST	44	15	2.34914	1.81546e-11	1.5953	0.582641	2.50368e-10	-1.45315	9.60142	['P40150']	SSB2
sp|P49089|ASNS1_YEAST	23	13	11.0022	1.83402e-11	1.14102	0.254026	2.51284e-10	-2.16728	9.59983	['P49089']	ASN1
sp|Q12746|PGA3_YEAST	8	4	-5.88459	1.91825e-11	0.315792	1.33297	2.6113e-10	2.0776	9.58314	['Q12746']	PGA3
sp|P47154|STE24_YEAST	6	3	3.34453	2.10621e-11	0.270372	1.26896	2.84879e-10	2.23063	9.54534	['P47154']	STE24
sp|P17505|MDHM_YEAST	15	7	3.40966	2.14135e-11	1.35091	0.735651	2.87787e-10	-0.876839	9.54093	['P17505']	MDH1
sp|P22202|HSP74_YEAST	35	11	-7.93724	2.63003e-11	1.9074	0.507561	3.51226e-10	-1.90996	9.45441	['P22202']	SSA4
sp|P41277|GPP1_YEAST	21	11	9.21293	2.6877e-11	1.32141	0.729882	3.54652e-10	-0.856345	9.4502	['P41277']	GPP1
sp|P38088-2|SYG_YEAST;sp|P38088|SYG_YEAST	29	10	6.97572	2.6893e-11	1.37713	0.71194	3.54652e-10	-0.95184	9.4502	['P38088-2', 'P38088']	GRS1
sp|P07260|IF4E_YEAST	10	4	0.366297	2.96975e-11	1.12223	0.0179814	3.89204e-10	-5.96372	9.40982	['P07260']	CDC33
sp|P06105|SC160_YEAST	48	19	3.48941	3.12037e-11	0.85392	1.1496	4.06419e-10	0.428955	9.39103	['P06105']	SCP160
sp|P33299|PRS7_YEAST	16	7	3.7895	4.33788e-11	0.315499	1.34287	5.61529e-10	2.08961	9.25063	['P33299']	RPT1
sp|P39727|ERV46_YEAST	4	3	16.5578	4.42252e-11	0.676796	1.41483	5.68995e-10	1.06383	9.24489	['P39727']	ERV46
sp|P32377|MVD1_YEAST	16	6	1.38346	4.5175e-11	1.34206	0.388108	5.77693e-10	-1.78992	9.2383	['P32377']	MVD1
sp|P15992|HSP26_YEAST	10	5	1.44647	4.94775e-11	1.3615	0.70584	6.28901e-10	-0.947789	9.20142	['P15992']	HSP26
sp|P19358|METK2_YEAST	16	8	7.91976	5.51707e-11	1.47805	0.653924	6.97066e-10	-1.1765	9.15673	['P19358']	SAM2
sp|Q12335|PST2_YEAST	8	5	-0.286417	5.75961e-11	1.5181	0.310305	7.23379e-10	-2.29051	9.14063	['Q12335']	PST2
sp|P15019|TAL1_YEAST	21	9	10.8986	6.06832e-11	1.87847	0.484405	7.51342e-10	-1.95527	9.12416	['P15019']	TAL1
sp|P11412|G6PD_YEAST	21	10	5.46247	6.0781e-11	0.287619	1.3283	7.51342e-10	2.20736	9.12416	['P11412']	ZWF1
sp|P53199|ERG26_YEAST	6	4	-1.51437	6.08908e-11	0.289563	1.49132	7.51342e-10	2.36465	9.12416	['P53199']	ERG26
sp|Q05874|EFM7_YEAST	2	2	inf	6.48515e-11	1.32057	0.13689	7.95563e-10	-3.27007	9.09933	['Q05874']	NNT1
sp|P43616|DUG1_YEAST	21	6	12.751	7.60267e-11	1.44031	0.705063	9.27262e-10	-1.03055	9.0328	['P43616']	DUG1
sp|P35691|TCTP_YEAST	11	5	0.277229	7.83565e-11	1.7736	0.480035	9.50185e-10	-1.88547	9.02219	['P35691']	TMA19
sp|P36060|MCR1_YEAST	11	7	5.36292	8.89133e-11	1.26295	0.231771	1.07204e-09	-2.44603	8.96979	['P36060']	MCR1
sp|P32895|KPR1_YEAST	6	3	-2.85786	9.50201e-11	1.14889	0.235288	1.13655e-09	-2.28775	8.94441	['P32895']	PRS1
sp|P00358|G3P2_YEAST	34	13	3.46452	9.53409e-11	1.9109	0.530576	1.13655e-09	-1.84862	8.94441	['P00358']	TDH2
sp|P48589|RS12_YEAST	9	6	1.94244	1.23905e-10	1.52031	0.657759	1.46877e-09	-1.20874	8.83305	['P48589']	RPS12
sp|Q08245|ZEO1_YEAST	14	8	5.58527	1.40443e-10	1.38636	0.697055	1.65551e-09	-0.991954	8.78107	['Q08245']	ZEO1
sp|P40991|NOP2_YEAST	14	5	1.60057	1.48587e-10	0.753817	1.32221	1.74176e-09	0.810662	8.75901	['P40991']	NOP2
sp|P32614|FRDS_YEAST	20	10	8.53927	1.65138e-10	0.309179	0.559749	1.92509e-09	0.856337	8.71555	['P32614']	FRD1
sp|P17695|GLRX2_YEAST	8	6	5.09825	1.75551e-10	1.1127	0.191888	2.03523e-09	-2.53572	8.69139	['P17695']	GRX2
sp|P34167|IF4B_YEAST	26	10	0.224645	2.00389e-10	1.50142	0.638934	2.31049e-09	-1.23259	8.6363	['P34167']	TIF3
sp|P46992|YJR1_YEAST	5	3	1.36609	2.05397e-10	0.993699	0.244726	2.35537e-09	-2.02164	8.62794	['P46992']	YJL171C
sp|P32471|EF1B_YEAST	11	5	1.56142	2.06705e-10	2.09768	0.433791	2.35755e-09	-2.27372	8.62754	['P32471']	EFB1
sp|P40054|SERA_YEAST	12	9	0.571723	2.35412e-10	0.394124	1.4134	2.67053e-09	1.84245	8.5734	['P40054']	SER3
sp|Q06505|IWS1_YEAST	13	5	-2.85249	2.37169e-10	1.2604	0.433014	2.67608e-09	-1.5414	8.5725	['Q06505']	SPN1
sp|P32775|GLGB_YEAST	22	14	5.33316	2.39216e-10	1.30045	0.363212	2.68482e-09	-1.84013	8.57108	['P32775']	GLC3
sp|P09457|ATPO_YEAST	4	3	5.6365	2.44398e-10	0.998576	0.206794	2.72847e-09	-2.27168	8.56408	['P09457']	ATP5
sp|P38115|ARA1_YEAST	13	9	6.66771	2.46192e-10	1.27664	0.215059	2.73403e-09	-2.56954	8.5632	['P38115']	ARA1
sp|P38199|HEK2_YEAST	11	5	-2.63764	2.9437e-10	1.06325	0.317603	3.25194e-09	-1.74318	8.48786	['P38199']	HEK2
sp|P15496|IDI1_YEAST	10	7	8.79719	3.24867e-10	1.14321	0.226694	3.57015e-09	-2.33427	8.44731	['P15496']	IDI1
sp|P04037|COX4_YEAST	5	4	-0.896856	3.39262e-10	1.44675	0.252366	3.70903e-09	-2.51923	8.43074	['P04037']	COX4
sp|Q12068|GRE2_YEAST	14	9	8.48023	3.96291e-10	0.289649	1.15358	4.31018e-09	1.99374	8.3655	['Q12068']	GRE2
sp|P15891|ABP1_YEAST	24	12	2.86781	4.3567e-10	1.24096	0.811295	4.71418e-09	-0.613161	8.32659	['P15891']	ABP1
sp|P24280|SEC14_YEAST	15	8	0.285209	4.47602e-10	1.20712	0.399808	4.81857e-09	-1.59419	8.31708	['P24280']	SEC14
sp|Q12314|SFM1_YEAST	12	9	6.64096	6.19258e-10	1.07126	0.40188	6.63266e-09	-1.41447	8.17831	['Q12314']	SFM1
sp|P20449|DBP5_YEAST	16	11	-0.980219	6.3676e-10	1.17015	0.266302	6.78568e-09	-2.13556	8.16841	['P20449']	DBP5
sp|Q10740|LKHA4_YEAST	13	5	6.75151	6.54324e-10	1.30286	0.487872	6.9378e-09	-1.41711	8.15878	['Q10740']	LAP2
sp|P25491|MAS5_YEAST	16	9	6.75152	7.51495e-10	0.721297	1.32605	7.92827e-09	0.878472	8.10082	['P25491']	YDJ1
sp|P38836|ECM14_YEAST	7	3	-12.2844	8.01738e-10	1.30714	0.0720027	8.41625e-09	-4.18222	8.07488	['P38836']	ECM14
sp|P14907|NSP1_YEAST	16	5	1.67196	9.3014e-10	1.60514	0.12896	9.71582e-09	-3.6377	8.01252	['P14907']	NSP1
sp|P21264|PUR6_YEAST	13	5	-12.9358	9.83387e-10	1.01753	0.213501	1.02214e-08	-2.25276	7.99049	['P21264']	ADE2
sp|P47143|ADK_YEAST	15	7	4.32554	1.11767e-09	1.34283	0.744698	1.15505e-08	-0.850546	7.9374	['P47143']	ADO1
sp|P04840|VDAC1_YEAST	12	7	-0.772751	1.12531e-09	1.12601	0.351567	1.15505e-08	-1.67934	7.9374	['P04840']	POR1
sp|P38072|SCO2_YEAST	2	2	0.809715	1.12768e-09	0.389605	1.03171	1.15505e-08	1.40495	7.9374	['P38072']	SCO2
sp|P24031|PPA3_YEAST	7	3	7.43459	1.21399e-09	1.55637	0.669933	1.23745e-08	-1.2161	7.90747	['P24031']	PHO3
sp|P53141|MLC1_YEAST	10	6	2.24915	1.2742e-09	1.29692	0.439387	1.29258e-08	-1.56153	7.88854	['P53141']	MLC1
sp|P32327|PYC2_YEAST	31	16	2.15317	1.50833e-09	0.495475	1.16506	1.52277e-08	1.23352	7.81737	['P32327']	PYC2
sp|Q02642|NACB1_YEAST	7	4	2.91142	1.5593e-09	2.2929	0.35537	1.56672e-08	-2.68978	7.80501	['Q02642']	EGD1
sp|P10964|RPA1_YEAST	31	16	1.9835	1.69253e-09	0.427973	1.16201	1.69253e-08	1.44103	7.77146	['P10964']	RPA190
sp|P24783|DBP2_YEAST	25	9	-3.83473	2.44918e-09	0.784324	1.30896	2.43763e-08	0.738899	7.61303	['P24783']	DBP2
sp|Q12118|SGT2_YEAST	22	12	0.0872761	2.5257e-09	1.22238	0.25543	2.50199e-08	-2.2587	7.60171	['Q12118']	SGT2
sp|P53598|SUCA_YEAST	12	6	3.57085	2.93609e-09	1.10066	0.324475	2.89493e-08	-1.76218	7.53836	['P53598']	LSC1
sp|P00890|CISY1_YEAST	12	5	4.88839	2.95231e-09	1.54997	0.609543	2.89738e-08	-1.34644	7.53799	['P00890']	CIT1
sp|P46969|RPE_YEAST	4	4	13.0285	3.00487e-09	1.39774	0.731477	2.93531e-08	-0.934213	7.53235	['P46969']	RPE1
sp|P20436|RPAB3_YEAST	4	4	-1.65128	3.12966e-09	1.33628	0.246135	3.04313e-08	-2.4407	7.51668	['P20436']	RPB8
sp|Q12458|YPR1_YEAST	14	9	8.9955	3.37224e-09	1.22226	0.439414	3.25559e-08	-1.4759	7.48737	['Q12458']	YPR1
sp|P02407|RS17A_YEAST;sp|P14127|RS17B_YEAST	8	6	9.22072	3.37903e-09	1.61174	0.553315	3.25559e-08	-1.54245	7.48737	['P02407', 'P14127']	RPS17A
sp|P40010|NUG1_YEAST	18	6	4.18046	3.44443e-09	0.277046	1.55656	3.30352e-08	2.49017	7.48102	['P40010']	NUG1
sp|Q08985|SAM4_YEAST	13	6	0.85614	3.54448e-09	1.37053	0.718162	3.38409e-08	-0.932354	7.47056	['Q08985']	SAM4
sp|Q12154|GET3_YEAST	8	3	-6.63756	4.40362e-09	0.765705	1.32864	4.18542e-08	0.795086	7.37826	['Q12154']	GET3
sp|P00942|TPIS_YEAST	22	8	9.32991	4.87801e-09	1.73179	0.547825	4.61552e-08	-1.66048	7.33578	['P00942']	TPI1
sp|P26263|PDC6_YEAST	4	2	-5.62716	5.38611e-09	1.1208	0.0792886	5.07352e-08	-3.82127	7.29469	['P26263']	PDC6
sp|P54839|HMCS_YEAST	18	8	3.28488	5.56292e-09	1.21453	0.34724	5.20588e-08	-1.80639	7.28351	['P54839']	ERG13
sp|P53859|CSL4_YEAST	2	2	inf	5.57596e-09	0.3544	1.26991	5.20588e-08	1.84127	7.28351	['P53859']	CSL4
sp|Q06218|DBP9_YEAST	5	4	-3.72536	5.91209e-09	0.34055	1.11743	5.479e-08	1.71425	7.2613	['Q06218']	DBP9
sp|P32861|UGPA1_YEAST	20	9	-1.40026	5.92044e-09	0.625949	0.235866	5.479e-08	-1.40808	7.2613	['P32861']	UGP1
sp|P38143|GPX2_YEAST	5	3	3.80309	5.97619e-09	1.41381	0.341628	5.50644e-08	-2.04909	7.25913	['P38143']	GPX2
sp|P38219|OLA1_YEAST	21	7	-5.05979	6.94614e-09	0.41307	0.542492	6.37233e-08	0.393216	7.1957	['P38219']	OLA1
sp|P38845|CRP1_YEAST	18	8	4.85598	6.99086e-09	1.27411	0.772804	6.38559e-08	-0.721312	7.1948	['P38845']	CRP1
sp|P15625|SYFA_YEAST	24	12	0.126523	7.50252e-09	1.01929	0.31302	6.79722e-08	-1.70323	7.16767	['P15625']	FRS2
sp|P00931|TRP_YEAST	23	16	4.26563	7.50594e-09	1.03684	0.456196	6.79722e-08	-1.18447	7.16767	['P00931']	TRP5
sp|P38202|YBC8_YEAST	2	2	inf	7.54563e-09	0.300139	1.09492	6.80397e-08	1.86712	7.16724	['P38202']	YBL028C
sp|P40581|GPX3_YEAST	6	5	1.95789	8.15069e-09	1.23108	0.340795	7.31828e-08	-1.85294	7.13559	['P40581']	HYR1
sp|Q06103|RPN7_YEAST	9	6	-0.626264	8.75882e-09	0.39165	1.40113	7.83098e-08	1.83896	7.10618	['Q06103']	RPN7
sp|P46990|RL17B_YEAST	11	9	1.43209	1.11663e-08	1.19233	0.194309	9.86601e-08	-2.61736	7.00586	['P46990']	RPL17B
sp|P05740|RL17A_YEAST	11	9	1.54849	1.11663e-08	1.21751	0.196518	9.86601e-08	-2.6312	7.00586	['P05740']	RPL17A
sp|Q05979|KYNU_YEAST	6	3	-10.0433	1.11752e-08	1.23395	0.356144	9.86601e-08	-1.79275	7.00586	['Q05979']	BNA5
sp|P14120|RL30_YEAST	6	5	7.71256	1.27238e-08	1.12094	0.0837429	1.11863e-07	-3.7426	6.95131	['P14120']	RPL30
sp|P18239|ADT2_YEAST	8	5	-3.33873	1.30462e-08	0.491597	1.15225	1.14222e-07	1.2289	6.94225	['P18239']	PET9
sp|P38804|SDO1L_YEAST	6	4	13.4063	1.37119e-08	2.01027	0.43989	1.19554e-07	-2.19218	6.92244	['P38804']	RTC3
sp|P48362|HGH1_YEAST	9	6	0.29323	1.58593e-08	0.296011	1.2148	1.37709e-07	2.03699	6.86104	['P48362']	HGH1
sp|P07273|TFS2_YEAST	7	7	-0.890176	1.72854e-08	1.02522	0.370639	1.49476e-07	-1.46785	6.82543	['P07273']	DST1
sp|Q01159|MCE1_YEAST	3	2	-9.1252	1.80671e-08	0.302242	1.28443	1.55098e-07	2.08735	6.80939	['Q01159']	CEG1
sp|P32381|ARP2_YEAST	8	5	0.0861958	1.80825e-08	0.415953	1.40338	1.55098e-07	1.75441	6.80939	['P32381']	ARP2
sp|P49626|RL4B_YEAST	17	9	8.59483	1.93028e-08	1.54347	0.629631	1.64894e-07	-1.2936	6.78279	['P49626']	RPL4B
sp|P38130|KTR3_YEAST	4	2	inf	2.06448e-08	0.183287	1.53181	1.75546e-07	3.06306	6.75561	['P38130']	KTR3
sp|P39111|VATF_YEAST	7	4	-0.597322	2.07161e-08	1.68304	0.561267	1.75546e-07	-1.58431	6.75561	['P39111']	VMA7
sp|P41807|VATH_YEAST	16	7	-4.43644	2.14206e-08	1.16486	0.492585	1.8079e-07	-1.24171	6.74283	['P41807']	VMA13
sp|Q08971|YP225_YEAST	9	5	3.92728	2.15587e-08	1.23484	0.821173	1.81231e-07	-0.588564	6.74177	['Q08971']	YPL225W
sp|P15424|MS116_YEAST	11	5	-1.02116	2.16453e-08	0.435104	1.279	1.81236e-07	1.55559	6.74175	['P15424']	MSS116
sp|P43593|UBP6_YEAST	14	8	4.6126	2.17859e-08	0.242961	1.26336	1.81693e-07	2.37846	6.74066	['P43593']	UBP6
sp|P21538|REB1_YEAST	6	4	-2.03137	2.20492e-08	1.04024	0.274529	1.83164e-07	-1.92188	6.73716	['P21538']	REB1
sp|Q04304|YMY0_YEAST	9	6	0.494158	2.23224e-08	0.5116	0.0721448	1.84707e-07	-2.82605	6.73352	['Q04304']	YMR090W
sp|P07285|TRPD_YEAST	3	2	-0.163447	2.30254e-08	0.217983	1.10135	1.89115e-07	2.33699	6.72327	['P07285']	TRP4
sp|P17967|PDI_YEAST	27	10	1.95516	2.30344e-08	1.39685	0.692881	1.89115e-07	-1.01149	6.72327	['P17967']	PDI1
sp|P12695|ODP2_YEAST	10	7	0.932485	2.43939e-08	1.28583	0.727191	1.99501e-07	-0.822293	6.70006	['P12695']	LAT1
sp|P47099|YJ12A_YEAST	10	4	4.24659	2.50463e-08	1.73446	0.576582	2.04045e-07	-1.58889	6.69027	['P47099']	TY1A-JR2
sp|P29547|EF1G1_YEAST	16	7	3.81919	2.62536e-08	0.91377	0.369732	2.13058e-07	-1.30535	6.6715	['P29547']	CAM1
sp|Q07478|SUB2_YEAST	16	9	2.70133	2.6657e-08	1.26652	0.241589	2.15503e-07	-2.39024	6.66655	['Q07478']	SUB2
sp|P54115|ALDH6_YEAST	26	16	10.5391	2.9133e-08	1.32139	0.748913	2.34621e-07	-0.819192	6.62963	['P54115']	ALD6
sp|P38625|GUAA_YEAST	20	9	8.14592	2.9791e-08	0.906171	0.473676	2.39008e-07	-0.935882	6.62159	['P38625']	GUA1
sp|P38934|BFR1_YEAST	29	11	7.4557	3.00073e-08	1.12454	0.397495	2.39831e-07	-1.50032	6.62009	['P38934']	BFR1
sp|Q05506|SYRC_YEAST	31	24	7.90351	3.44107e-08	0.57023	0.223021	2.73987e-07	-1.35436	6.56227	['Q05506']	YDR341C
sp|P22203|VATE_YEAST	16	6	-0.184104	3.5202e-08	1.48514	0.687558	2.79234e-07	-1.11104	6.55403	['P22203']	VMA4
sp|P10664|RL4A_YEAST	17	9	7.65189	3.6906e-08	1.45947	0.667393	2.90213e-07	-1.12883	6.53728	['P10664']	RPL4A
sp|P20459|IF2A_YEAST	14	6	3.64556	3.69319e-08	0.363493	1.33252	2.90213e-07	1.87416	6.53728	['P20459']	SUI2
sp|P31787|ACBP_YEAST	8	5	6.51809	3.69987e-08	1.56599	0.231095	2.90213e-07	-2.76052	6.53728	['P31787']	ACB1
sp|P53844|PDR17_YEAST	5	3	2.51279	3.73148e-08	0.412198	1.37661	2.91608e-07	1.73971	6.5352	['P53844']	PDR17
sp|P23776|EXG1_YEAST	11	7	12.5937	3.7583e-08	1.22821	0.22411	2.9262e-07	-2.45428	6.5337	['P23776']	EXG1
sp|P04807|HXKB_YEAST	29	24	8.53924	4.59912e-08	1.20404	0.790646	3.5677e-07	-0.606776	6.44761	['P04807']	HXK2
sp|P49090|ASNS2_YEAST	20	12	8.21121	4.69979e-08	1.41537	0.670014	3.63244e-07	-1.07892	6.4398	['P49090']	ASN2
sp|P17709|HXKG_YEAST	15	9	4.36306	5.05347e-08	1.00433	0.26073	3.89154e-07	-1.9456	6.40988	['P17709']	GLK1
sp|P15873|PCNA_YEAST	9	7	1.7783	5.10458e-08	1.47831	0.665207	3.9166e-07	-1.15208	6.40709	['P15873']	POL30
sp|P36112|MIC60_YEAST	12	5	0.192709	5.15312e-08	0.645025	0.31335	3.93953e-07	-1.04158	6.40456	['P36112']	MIC60
sp|P16603|NCPR_YEAST	22	7	3.69888	5.6385e-08	1.19308	0.323396	4.29503e-07	-1.88332	6.36703	['P16603']	NCP1
sp|P53261|PESC_YEAST	13	7	-5.62712	5.79871e-08	0.33053	1.31337	4.40118e-07	1.99042	6.35643	['P53261']	NOP7
sp|P46681|DLD2_YEAST	14	6	-4.9442	6.06706e-08	0.518878	0.213517	4.58835e-07	-1.28104	6.33834	['P46681']	DLD2
sp|P36136|SHB17_YEAST	10	5	9.43182	6.12911e-08	1.45494	0.669361	4.61873e-07	-1.12011	6.33548	['P36136']	SHB17
sp|P00958|SYMC_YEAST	27	14	-8.60117	6.48821e-08	0.262752	1.15231	4.87193e-07	2.13275	6.3123	['P00958']	MES1
sp|P35844|KES1_YEAST	18	8	-1.79467	6.57355e-08	0.624901	0.419434	4.91851e-07	-0.575182	6.30817	['P35844']	KES1
sp|P07267|CARP_YEAST	11	6	-1.42838	6.85389e-08	1.49026	0.213562	5.11015e-07	-2.80284	6.29157	['P07267']	PEP4
sp|Q04894|ADH6_YEAST	10	6	4.05347	7.87093e-08	1.12216	0.308677	5.84777e-07	-1.86211	6.23301	['Q04894']	ADH6
sp|Q12522|IF6_YEAST	6	4	-8.22051	8.06879e-08	1.14014	0.180635	5.97374e-07	-2.65807	6.22375	['Q12522']	TIF6
sp|P32449|AROG_YEAST	14	10	8.51727	9.23231e-08	0.541751	0.346803	6.81125e-07	-0.643511	6.16677	['P32449']	ARO4
sp|P22213|SLY1_YEAST	10	3	-4.08908	9.28433e-08	1.11514	0.340516	6.82576e-07	-1.71143	6.16585	['P22213']	SLY1
sp|P07991|OAT_YEAST	9	6	-1.00508	9.34415e-08	1.05309	0.16466	6.84589e-07	-2.67707	6.16457	['P07991']	CAR2
sp|P38707|SYNC_YEAST	21	14	2.06199	9.62371e-08	1.02994	0.40832	7.02631e-07	-1.33479	6.15327	['P38707']	DED81
sp|Q05905|HRI1_YEAST	14	10	-0.380237	1.06127e-07	1.14847	0.244465	7.72167e-07	-2.23201	6.11229	['Q05905']	HRI1
sp|P38879|NACA_YEAST	9	4	1.5338	1.09871e-07	1.46401	0.643123	7.96657e-07	-1.18676	6.09873	['P38879']	EGD2
sp|P11076|ARF1_YEAST	9	6	3.156	1.12614e-07	1.27655	0.751617	8.13751e-07	-0.764183	6.08951	['P11076']	ARF1
sp|P54113|PUR91_YEAST	19	9	4.01484	1.13466e-07	1.13005	0.298882	8.17111e-07	-1.91874	6.08772	['P54113']	ADE16
sp|P10080|SSBP1_YEAST	13	7	-3.36829	1.17365e-07	1.52472	0.100792	8.4231e-07	-3.91909	6.07453	['P10080']	SBP1
sp|Q03048|COFI_YEAST	6	4	4.93641	1.32277e-07	1.56419	0.63931	9.46116e-07	-1.29082	6.02406	['Q03048']	COF1
sp|P40040|THO1_YEAST	6	4	5.83183	1.38923e-07	0.632013	1.19196	9.90299e-07	0.915313	6.00423	['P40040']	THO1
sp|P53334|SCW4_YEAST	7	5	0.798258	1.44091e-07	1.26212	0.255329	1.02368e-06	-2.30542	5.98984	['P53334']	SCW4
sp|Q12123|DCS2_YEAST	7	6	-0.852241	1.4946e-07	0.510837	0.193139	1.05826e-06	-1.40323	5.97541	['Q12123']	DCS2
sp|P32598|PP12_YEAST	13	6	8.46935	1.71937e-07	0.746218	0.659902	1.21333e-06	-0.177344	5.91602	['P32598']	GLC7
sp|P38249|EIF3A_YEAST	39	11	-0.676161	1.73222e-07	0.804882	1.2266	1.21833e-06	0.607812	5.91423	['P38249']	RPG1
sp|P40961|PHB1_YEAST	8	5	-12.8145	1.92177e-07	0.595781	0.381815	1.34715e-06	-0.641907	5.87058	['P40961']	PHB1
sp|P53278|YG3A_YEAST	14	6	-0.0977845	1.97217e-07	1.05173	0.384842	1.37791e-06	-1.45042	5.86078	['P53278']	YGR130C
sp|Q12464|RUVB2_YEAST	9	5	3.63263	2.05199e-07	0.37132	1.2587	1.42894e-06	1.7612	5.84499	['Q12464']	RVB2
sp|P47119|ITPA_YEAST	6	4	7.90648	2.09396e-07	1.30601	0.261179	1.4513e-06	-2.32205	5.83824	['P47119']	HAM1
sp|Q06511|RRP15_YEAST	6	5	inf	2.09785e-07	0.382102	0.5642	1.4513e-06	0.562247	5.83824	['Q06511']	RRP15
sp|Q04175|SXM1_YEAST	10	5	-5.30373	2.3974e-07	1.17985	0.188411	1.65311e-06	-2.64665	5.7817	['Q04175']	SXM1
sp|P37292|GLYM_YEAST	21	12	10.7589	2.45673e-07	1.02941	0.203224	1.6885e-06	-2.34067	5.7725	['P37292']	SHM1
sp|P53909|ADE_YEAST	9	4	-2.21434	2.59818e-07	0.507433	0.162734	1.77992e-06	-1.6407	5.7496	['P53909']	AAH1
sp|Q03323|SDC1_YEAST	2	2	inf	2.65073e-07	1.04825	0.352398	1.81005e-06	-1.5727	5.74231	['Q03323']	SDC1
sp|P41911|GPD2_YEAST	11	5	-4.63992	2.71904e-07	0.762923	1.28842	1.8507e-06	0.755997	5.73266	['P41911']	GPD2
sp|P41940|MPG1_YEAST	13	8	0.260585	2.75366e-07	1.16581	0.333204	1.86824e-06	-1.80685	5.72857	['P41940']	PSA1
sp|P32466|HXT3_YEAST	8	4	4.68039	2.98607e-07	0.218052	1.34568	2.01942e-06	2.62559	5.69477	['P32466']	HXT3
sp|Q06146|YL257_YEAST	11	6	4.32699	3.15411e-07	1.44278	0.350168	2.12625e-06	-2.04273	5.67239	['Q06146']	YLR257W
sp|Q03148|SNZ1_YEAST	3	2	-1.58895	3.40495e-07	0.296956	1.29815	2.28804e-06	2.12813	5.64054	['Q03148']	SNZ1
sp|P53111|ARI1_YEAST	12	5	3.79531	3.69662e-07	0.322046	1.1767	2.47615e-06	1.86941	5.60622	['P53111']	ARI1
sp|P13188|SYQ_YEAST	28	14	6.75113	3.84692e-07	0.358616	1.12869	2.56867e-06	1.65414	5.59029	['P13188']	GLN4
sp|Q05050|EIS1_YEAST	27	18	-6.16774	4.15025e-07	0.305829	0.203276	2.76247e-06	-0.589288	5.5587	['Q05050']	EIS1
sp|P07251|ATPA_YEAST	21	10	13.3453	4.24142e-07	1.29397	0.78459	2.81427e-06	-0.721799	5.55063	['P07251']	ATP1
sp|P41818|GLC8_YEAST	15	10	-1.83593	4.27745e-07	0.554922	0.299093	2.82929e-06	-0.89169	5.54832	['P41818']	GLC8
sp|P47044|YJF5_YEAST	3	3	3.00448	4.42669e-07	1.17476	0.325072	2.91885e-06	-1.85354	5.53479	['P47044']	YJL055W
sp|P50861|RIB4_YEAST	8	7	1.67554	4.48454e-07	0.762662	0.225449	2.94778e-06	-1.75824	5.5305	['P50861']	RIB4
sp|P08566|ARO1_YEAST	27	11	-2.38671	5.35558e-07	0.258232	0.54483	3.5094e-06	1.07714	5.45477	['P08566']	ARO1
sp|P47169|MET5_YEAST	28	13	4.95648	5.7761e-07	0.625613	0.201849	3.77324e-06	-1.63199	5.42329	['P47169']	MET5
sp|P00925|ENO2_YEAST	53	19	10.0132	5.87339e-07	0.246792	0.0860805	3.82495e-06	-1.51954	5.41737	['P00925']	ENO2
sp|P38301|GDT1_YEAST	2	2	4.31911	5.98379e-07	0.387952	1.09398	3.88486e-06	1.49564	5.41062	['P38301']	GDT1
sp|P32558|SPT16_YEAST	14	6	0.854092	6.23718e-07	0.497549	0.29484	4.03695e-06	-0.754908	5.39395	['P32558']	SPT16
sp|Q03558|OYE2_YEAST	26	12	5.69532	6.49988e-07	1.10091	0.263316	4.19411e-06	-2.06383	5.37736	['Q03558']	OYE2
sp|P17629|HPR1_YEAST	3	3	3.8262	6.58138e-07	0.463323	1.22754	4.23376e-06	1.40568	5.37327	['P17629']	HPR1
sp|P23615|SPT6_YEAST	25	14	0.745492	6.77051e-07	0.39108	0.602628	4.34218e-06	0.623805	5.36229	['P23615']	SPT6
sp|Q06523|YP148_YEAST	10	6	3.72672	6.85977e-07	0.660376	0.207359	4.38609e-06	-1.67116	5.35792	['Q06523']	YPR148C
sp|P32476|ERG1_YEAST	11	7	5.14898	6.90264e-07	0.273422	0.729176	4.40017e-06	1.41514	5.35653	['P32476']	ERG1
sp|P39079|TCPZ_YEAST	15	7	-1.96557	7.3473e-07	0.293457	0.773056	4.66952e-06	1.39742	5.33073	['P39079']	CCT6
sp|Q08641|AB140_YEAST	14	4	1.31087	8.38717e-07	1.61019	0.621047	5.31439e-06	-1.37445	5.27455	['Q08641']	ABP140
sp|Q00402|NUM1_YEAST	20	9	-1.12406	8.82421e-07	0.497912	0.152363	5.57458e-06	-1.70838	5.25379	['Q00402']	NUM1
sp|P38627|URA8_YEAST	4	2	inf	1.04412e-06	1.17088	0.213327	6.57638e-06	-2.45645	5.18201	['P38627']	URA8
sp|P38708|YHI0_YEAST	19	8	1.77618	1.08458e-06	1.12792	0.159987	6.81088e-06	-2.81764	5.1668	['P38708']	YHR020W
sp|P39926|SSO2_YEAST	10	7	-3.96333	1.13784e-06	0.975753	0.301953	7.12418e-06	-1.69219	5.14727	['P39926']	SSO2
sp|P00549|KPYK1_YEAST	40	18	2.88497	1.16245e-06	1.04141	0.960563	7.25674e-06	-0.116587	5.13926	['P00549']	CDC19
sp|P19881|PNPP_YEAST	12	5	-0.343636	1.24955e-06	1.25296	0.35645	7.77743e-06	-1.81356	5.10916	['P19881']	PHO13
sp|P35197|GCS1_YEAST	17	11	-4.46888	1.33611e-06	0.538994	0.215462	8.29174e-06	-1.32283	5.08135	['P35197']	GCS1
sp|P05738|RL9A_YEAST	11	7	9.73088	1.34521e-06	1.46086	0.680729	8.32373e-06	-1.10167	5.07968	['P05738']	RPL9A
sp|P16862|PFKA2_YEAST	33	15	4.44142	1.42826e-06	0.831841	1.20504	8.80851e-06	0.534698	5.0551	['P16862']	PFK2
sp|P06101|CDC37_YEAST	16	9	0.474494	1.43191e-06	1.14079	0.323618	8.80851e-06	-1.81767	5.0551	['P06101']	CDC37
sp|P17536|TPM1_YEAST	21	10	2.00964	1.44147e-06	1.36229	0.725873	8.84155e-06	-0.908242	5.05347	['P17536']	TPM1
sp|P04046|PUR1_YEAST	11	6	-4.07228	1.54264e-06	0.280285	1.03819	9.43467e-06	1.88911	5.02527	['P04046']	ADE4
sp|P38077|ATPG_YEAST	8	6	1.50332	1.57359e-06	1.32481	0.360599	9.59616e-06	-1.87732	5.0179	['P38077']	ATP3
sp|P54000|SUB1_YEAST	9	4	-5.06091	1.60549e-06	0.345528	1.28705	9.7625e-06	1.8972	5.01044	['P54000']	SUB1
sp|P16474|BIP_YEAST	33	14	0.101718	1.63263e-06	1.41644	0.689594	9.89901e-06	-1.03845	5.00441	['P16474']	KAR2
sp|Q03690|CLU_YEAST	43	17	4.23781	2.04054e-06	0.406147	0.426608	1.23368e-05	0.0709102	4.9088	['Q03690']	CLU1
sp|P32566|SMI1_YEAST	8	4	7.94378	2.07752e-06	1.29127	0.333797	1.25245e-05	-1.95175	4.90224	['P32566']	SMI1
sp|P53723|YN8B_YEAST	5	5	0.70281	2.39082e-06	0.425205	0.611606	1.43722e-05	0.524443	4.84248	['P53723']	YNR021W
sp|P40066|GLE2_YEAST	7	6	-4.50998	2.4039e-06	0.209531	0.662725	1.44097e-05	1.66125	4.84134	['P40066']	GLE2
sp|P53849|GIS2_YEAST	8	7	6.42842	2.4695e-06	1.40399	0.266365	1.4761e-05	-2.39805	4.83088	['P53849']	GIS2
sp|P40037|HMF1_YEAST	6	4	11.3815	2.51102e-06	0.761633	1.26226	1.49668e-05	0.728843	4.82487	['P40037']	HMF1
sp|P21304|PWP1_YEAST	20	8	-2.44741	2.60047e-06	1.11284	0.375543	1.54563e-05	-1.5672	4.81089	['P21304']	PWP1
sp|P05453|ERF3_YEAST	15	5	-7.97808	2.61858e-06	0.145672	1.21578	1.55202e-05	3.06109	4.8091	['P05453']	SUP35
sp|P00950|PMG1_YEAST	26	7	-1.15018	2.67351e-06	1.43315	0.674455	1.58014e-05	-1.08739	4.8013	['P00950']	GPM1
sp|P47057|SNX4_YEAST	3	3	-15.395	2.71031e-06	0.244763	0.697581	1.59742e-05	1.51098	4.79658	['P47057']	SNX4
sp|P14065|GCY1_YEAST	7	5	-3.32953	2.76424e-06	0.589774	0.227217	1.62466e-05	-1.37609	4.78924	['P14065']	GCY1
sp|P10869|AK_YEAST	12	9	4.51224	3.04684e-06	0.314406	0.881098	1.78578e-05	1.48668	4.74817	['P10869']	HOM3
sp|P32499|NUP2_YEAST	14	9	-8.33534	3.22499e-06	0.488231	0.390794	1.88497e-05	-0.321156	4.7247	['P32499']	NUP2
sp|Q08208|NOP12_YEAST	12	5	-1.44876	3.26128e-06	0.512841	1.03186	1.89575e-05	1.00867	4.72222	['Q08208']	NOP12
sp|Q04491|SEC13_YEAST	12	6	-3.19097	3.26141e-06	1.17837	0.298236	1.89575e-05	-1.98227	4.72222	['Q04491']	SEC13
sp|P00729|CBPY_YEAST	10	6	-11.3005	3.47243e-06	1.19975	0.391096	2.01286e-05	-1.61713	4.69619	['P00729']	PRC1
sp|Q08601|MCA1_YEAST	2	2	inf	3.51086e-06	1.30353	0.2715	2.02956e-05	-2.2634	4.6926	['Q08601']	MCA1
sp|Q06704|IMH1_YEAST	14	9	-18.8284	3.62468e-06	0.469639	0.24363	2.08964e-05	-0.946862	4.67993	['Q06704']	IMH1
sp|P00331|ADH2_YEAST	11	3	-0.852717	3.90529e-06	0.471264	0.214409	2.24528e-05	-1.13617	4.64873	['P00331']	ADH2
sp|P25332|RBSK_YEAST	4	3	-14.0027	3.98259e-06	1.08564	0.283112	2.28349e-05	-1.9391	4.6414	['P25332']	RBK1
sp|P40064|NU157_YEAST	3	3	inf	4.04325e-06	0.20271	0.642905	2.31199e-05	1.66519	4.63601	['P40064']	NUP157
sp|P32911|SUI1_YEAST	5	4	4.37459	4.20789e-06	1.19269	0.472181	2.39728e-05	-1.33681	4.62028	['P32911']	SUI1
sp|P32474|EUG1_YEAST	10	9	4.03224	4.21512e-06	1.20689	0.363791	2.39728e-05	-1.73011	4.62028	['P32474']	EUG1
sp|P07342|ILVB_YEAST	12	7	-5.80877	4.32542e-06	1.02442	0.226277	2.4534e-05	-2.17865	4.61023	['P07342']	ILV2
sp|P15624|SYFB_YEAST	28	17	9.09062	4.35398e-06	1.11803	0.888445	2.46297e-05	-0.331609	4.60854	['P15624']	FRS1
sp|P38788|SSZ1_YEAST	22	4	3.23518	4.57642e-06	1.2464	0.790968	2.58188e-05	-0.656076	4.58806	['P38788']	SSZ1
sp|Q06151|DCPS_YEAST	14	7	1.89688	4.60492e-06	0.519175	0.209834	2.59103e-05	-1.30697	4.58653	['Q06151']	DCS1
sp|P32642|GLRX4_YEAST	3	2	-11.8777	4.66333e-06	1.53102	0.224132	2.60666e-05	-2.77208	4.58392	['P32642']	GRX4
sp|P47122|GPN1_YEAST	5	3	-0.960743	4.66574e-06	0.566281	1.17031	2.60666e-05	1.0473	4.58392	['P47122']	NPA3
sp|P00937|TRPG_YEAST	12	8	inf	4.66975e-06	0.377117	0.579525	2.60666e-05	0.619857	4.58392	['P00937']	TRP3
sp|P21242|PSA7_YEAST	6	3	7.16457	4.76279e-06	0.627048	1.4806	2.65158e-05	1.23953	4.5765	['P21242']	PRE10
sp|Q3E7Z5|YI002_YEAST	4	2	-4.73063	5.07712e-06	1.19687	0.197903	2.81914e-05	-2.5964	4.54988	['Q3E7Z5']	YIL002W-A
sp|P25294|SIS1_YEAST	12	5	-3.25083	5.35107e-06	1.37183	0.276156	2.96346e-05	-2.31255	4.5282	['P25294']	SIS1
sp|P36088|FRMSR_YEAST	3	3	inf	5.38863e-06	0.638625	0.52354	2.97644e-05	-0.28667	4.5263	['P36088']	YKL069W
sp|P12385|ERF1_YEAST	16	5	-0.984014	5.46948e-06	0.861069	1.16184	3.01321e-05	0.432207	4.52097	['P12385']	SUP45
sp|P14742|GFA1_YEAST	24	12	5.53003	5.50423e-06	0.326182	0.727666	3.02446e-05	1.1576	4.51935	['P14742']	GFA1
sp|P32563|VPH1_YEAST	16	11	4.98422	5.7476e-06	1.01699	0.354586	3.14998e-05	-1.5201	4.50169	['P32563']	VPH1
sp|Q04432|HSP31_YEAST	7	6	-4.71956	5.90566e-06	0.652012	0.16994	3.22822e-05	-1.93987	4.49104	['Q04432']	HSP31
sp|P49435|APT1_YEAST	7	3	-1.29043	5.92148e-06	1.15642	0.85578	3.22851e-05	-0.434358	4.491	['P49435']	APT1
sp|P30902|ATP7_YEAST	7	5	-0.013945	5.94107e-06	0.480527	0.111957	3.23084e-05	-2.10168	4.49068	['P30902']	ATP7
sp|P08417|FUMH_YEAST	10	7	4.45657	6.06793e-06	0.621636	0.392346	3.29134e-05	-0.663943	4.48263	['P08417']	FUM1
sp|Q08965|BMS1_YEAST	12	5	-6.78864	6.20502e-06	0.346214	0.485907	3.35707e-05	0.489016	4.47404	['Q08965']	BMS1
sp|Q05515|SVF1_YEAST	6	5	-5.19351	6.29843e-06	0.534288	0.183597	3.3989e-05	-1.54108	4.46866	['Q05515']	SVF1
sp|P00427|COX6_YEAST	6	3	-1.04635	6.4846e-06	1.34897	0.733717	3.49043e-05	-0.87856	4.45712	['P00427']	COX6
sp|P54837|TMEDA_YEAST	5	3	inf	6.61124e-06	0.553787	1.16663	3.54955e-05	1.07495	4.44983	['P54837']	ERV25
sp|P33322|CBF5_YEAST	16	9	0.759871	6.75219e-06	0.266907	1.23082	3.61602e-05	2.20521	4.44177	['P33322']	CBF5
sp|Q00955|ACAC_YEAST	63	25	-0.271797	7.04182e-06	0.228359	0.329601	3.76158e-05	0.529418	4.42463	['Q00955']	ACC1
sp|P40413|TCPE_YEAST	18	5	-9.82245	7.29894e-06	0.207947	0.593563	3.87205e-05	1.51319	4.41206	['P40413']	CCT5
sp|P32074|COPG_YEAST	29	7	-6.08135	7.30129e-06	0.747855	0.280519	3.87205e-05	-1.41466	4.41206	['P32074']	SEC21
sp|P10823|GPA2_YEAST	4	3	18.6608	7.30367e-06	0.249881	0.629542	3.87205e-05	1.33306	4.41206	['P10823']	GPA2
sp|P38737|ECM29_YEAST	17	9	-6.68124	7.35787e-06	0.16416	0.421559	3.89101e-05	1.36064	4.40994	['P38737']	ECM29
sp|P54861|DNM1_YEAST	9	5	-5.45661	7.44528e-06	0.381324	0.466311	3.92738e-05	0.290274	4.4059	['P54861']	DNM1
sp|P14020|DPM1_YEAST	10	3	inf	7.60281e-06	0.541975	0.151114	4.00048e-05	-1.84259	4.39789	['P14020']	DPM1
sp|P06634|DED1_YEAST	25	13	1.62692	7.78933e-06	1.00342	0.485726	4.08583e-05	-1.0467	4.38872	['P06634']	DED1
sp|P23292|KC12_YEAST	6	2	-36.6871	7.80374e-06	1.16574	0.250598	4.08583e-05	-2.2178	4.38872	['P23292']	YCK2
sp|P29509|TRXB1_YEAST	14	10	6.95655	8.01942e-06	1.30186	0.75539	4.18836e-05	-0.785277	4.37796	['P29509']	TRR1
sp|P40043|RGI1_YEAST	3	2	inf	8.06554e-06	1.428	0.0546808	4.20204e-05	-4.70682	4.37654	['P40043']	RGI1
sp|Q06385|VPS74_YEAST	10	3	inf	8.39536e-06	1.07365	0.210871	4.3631e-05	-2.34809	4.3602	['Q06385']	VPS74
sp|P17891|CLC1_YEAST	15	8	4.05175	8.4638e-06	1.15527	0.523337	4.38787e-05	-1.14242	4.35775	['P17891']	CLC1
sp|P14306|CPYI_YEAST	3	3	-0.695993	8.84421e-06	0.483356	0.0518714	4.57384e-05	-3.22007	4.33972	['P14306']	TFS1
sp|Q08723|RPN8_YEAST	10	7	-13.5972	8.90434e-06	0.502731	0.504821	4.59368e-05	0.0059864	4.33784	['Q08723']	RPN8
sp|P43590|YFH6_YEAST	8	5	-2.86833	8.94918e-06	1.31494	0.495761	4.60555e-05	-1.40728	4.33672	['P43590']	YFR006W
sp|P11745|RNA1_YEAST	12	7	2.34595	9.92718e-06	1.09956	0.550401	5.09643e-05	-0.998374	4.29273	['P11745']	RNA1
sp|P38891|BCA1_YEAST	12	6	2.58717	1.00792e-05	0.296905	0.653518	5.1619e-05	1.13823	4.28719	['P38891']	BAT1
sp|Q06625|GDE_YEAST	27	12	5.35432	1.01471e-05	0.475022	0.197945	5.1841e-05	-1.2629	4.28533	['Q06625']	GDB1
sp|P32457|CDC3_YEAST	12	7	2.70311	1.02383e-05	0.387646	0.254769	5.21806e-05	-0.60555	4.28249	['P32457']	CDC3
sp|P04076|ARLY_YEAST	14	9	1.58407	1.07365e-05	1.11069	0.263726	5.45878e-05	-2.07435	4.2629	['P04076']	ARG4
sp|P07703|RPAC1_YEAST	9	3	10.0755	1.08126e-05	0.266752	1.10185	5.47595e-05	2.04635	4.26154	['P07703']	RPC40
sp|P14843|AROF_YEAST	16	12	3.42833	1.08221e-05	0.476032	0.160862	5.47595e-05	-1.56524	4.26154	['P14843']	ARO3
sp|P39993|GEA2_YEAST	6	6	-2.31635	1.10122e-05	0.178948	0.575304	5.55881e-05	1.68479	4.25502	['P39993']	GEA2
sp|P41921-2|GSHR_YEAST;sp|P41921|GSHR_YEAST	16	5	-0.0888425	1.1422e-05	1.47992	0.687805	5.75188e-05	-1.10544	4.24019	['P41921-2', 'P41921']	GLR1
sp|P38013|AHP1_YEAST	10	7	7.21031	1.14908e-05	1.23886	0.270093	5.77276e-05	-2.19748	4.23862	['P38013']	AHP1
sp|Q06697|CDC73_YEAST	3	2	-3.27011	1.23573e-05	1.23389	0.535939	6.19331e-05	-1.20308	4.20808	['Q06697']	CDC73
sp|P39936|IF4F2_YEAST	15	7	0.00928646	1.35334e-05	0.491381	0.292411	6.76672e-05	-0.748842	4.16962	['P39936']	TIF4632
sp|Q04215|YM13A_YEAST;sp|Q12266|YB11A_YEAST	4	3	-3.07999	1.39728e-05	1.31239	0.45016	6.9699e-05	-1.54369	4.15677	['Q04215', 'Q12266']	TY1A-MR1
sp|Q05775|EIF3J_YEAST	9	7	-2.78973	1.49105e-05	0.379176	0.269939	7.42008e-05	-0.490235	4.12959	['Q05775']	HCR1
sp|P0CX51|RS16A_YEAST;sp|P0CX52|RS16B_YEAST	10	7	8.45347	1.52497e-05	1.29578	0.255447	7.55357e-05	-2.34272	4.12185	['P0CX51', 'P0CX52']	RPS16A
sp|P49167|RL38_YEAST	5	3	4.26316	1.52503e-05	1.95118	0.111948	7.55357e-05	-4.12345	4.12185	['P49167']	RPL38
sp|P36421|SYYC_YEAST	12	5	-0.260976	1.62573e-05	0.892813	1.13415	8.03348e-05	0.345181	4.0951	['P36421']	TYS1
sp|P39990|SNU13_YEAST	5	2	-6.74702	1.72587e-05	1.71157	0.565771	8.50839e-05	-1.59703	4.07015	['P39990']	SNU13
sp|P48836|VATG_YEAST	7	5	-0.613235	1.73873e-05	1.34721	0.231053	8.55178e-05	-2.54368	4.06794	['P48836']	VMA10
sp|P53040|TAF6_YEAST	5	3	inf	1.81155e-05	0.481996	0.609386	8.88923e-05	0.338333	4.05114	['P53040']	TAF6
sp|P15731|UBC4_YEAST	3	3	1.68831	1.81689e-05	0.52494	0.100031	8.89475e-05	-2.3917	4.05087	['P15731']	UBC4
sp|Q03533|TDA1_YEAST	4	2	inf	1.85437e-05	0.390901	1.06284	9.05722e-05	1.44304	4.043	['Q03533']	TDA1
sp|P34760|TSA1_YEAST	12	9	0.693568	1.87967e-05	1.55117	0.620535	9.15961e-05	-1.32177	4.03812	['P34760']	TSA1
sp|Q92317|NCB2_YEAST	5	4	inf	1.89051e-05	0.353242	0.290431	9.19117e-05	-0.282461	4.03663	['Q92317']	NCB2
sp|P40078|NSA2_YEAST	7	4	-2.49981	1.94141e-05	0.6367	1.53928	9.40025e-05	1.27357	4.02686	['P40078']	NSA2
sp|P28834|IDH1_YEAST	13	7	3.05102	1.94242e-05	0.845738	1.18927	9.40025e-05	0.491787	4.02686	['P28834']	IDH1
sp|P01097|ATIF_YEAST	3	3	-14.1241	2.01409e-05	0.676722	0.171388	9.72476e-05	-1.9813	4.01212	['P01097']	INH1
sp|P22217|TRX1_YEAST	6	4	12.0637	2.08875e-05	1.22378	0.44198	0.000100623	-1.46929	3.9973	['P22217']	TRX1
sp|Q02204|RM13_YEAST	3	2	-1.86258	2.13497e-05	1.09016	0.177534	0.000102615	-2.61837	3.98879	['Q02204']	MRPL13
sp|P03965|CARB_YEAST	18	7	-1.3145	2.1579e-05	0.471033	0.145598	0.000103481	-1.69384	3.98514	['P03965']	CPA2
sp|P39683|NPT1_YEAST	22	11	1.16701	2.21404e-05	0.441987	0.194364	0.000105933	-1.18525	3.97497	['P39683']	NPT1
sp|P07277|KIME_YEAST	5	5	-5.06937	2.27656e-05	0.27172	0.579172	0.000108678	1.09187	3.96386	['P07277']	ERG12
sp|P01120|RAS2_YEAST	9	6	-6.12838	2.29186e-05	0.607052	0.185984	0.000109161	-1.70664	3.96193	['P01120']	RAS2
sp|P02992|EFTU_YEAST	13	11	-8.54754	2.30673e-05	0.319222	0.274354	0.000109622	-0.21852	3.9601	['P02992']	TUF1
sp|P25655|NOT1_YEAST	15	7	-4.45709	2.31263e-05	0.132029	0.394252	0.000109655	1.57827	3.95997	['P25655']	CDC39
sp|P29311|BMH1_YEAST	18	7	9.91129	2.37074e-05	1.29087	0.765124	0.000111945	-0.754574	3.951	['P29311']	BMH1
sp|P33416|HSP78_YEAST	14	9	-0.999912	2.37154e-05	0.327296	0.53188	0.000111945	0.700506	3.951	['P33416']	HSP78
sp|P32447|ASF1_YEAST	6	3	-10.6684	2.39668e-05	1.25688	0.817144	0.000112879	-0.621189	3.94739	['P32447']	ASF1
sp|P46988|PFD1_YEAST	2	2	4.25063	2.49564e-05	0.346715	1.21154	0.000117278	1.80502	3.93078	['P46988']	PFD1
sp|P38809|YHP7_YEAST	4	4	-5.52127	2.56724e-05	0.658653	0.291838	0.000120375	-1.17435	3.91946	['P38809']	YHR097C
sp|P32568|SNQ2_YEAST	10	7	-5.56463	2.5735e-05	0.117672	0.408596	0.000120401	1.79591	3.91937	['P32568']	SNQ2
sp|P36161|NU133_YEAST	3	2	inf	2.61482e-05	0.356714	1.15442	0.000122064	1.69433	3.91341	['P36161']	NUP133
sp|P11353|HEM6_YEAST	13	8	0.987783	2.64573e-05	1.13098	0.270419	0.000123234	-2.06431	3.90927	['P11353']	HEM13
sp|Q04493|PFD5_YEAST	3	3	-14.388	2.66007e-05	0.666866	0.613156	0.000123629	-0.121142	3.90788	['Q04493']	GIM5
sp|P23301|IF5A1_YEAST	11	7	-5.02373	2.67505e-05	0.415196	0.178544	0.000124052	-1.21752	3.9064	['P23301']	HYP2
sp|P48415|SEC16_YEAST	26	11	-5.33328	2.70394e-05	0.601974	0.26869	0.000125117	-1.16376	3.90268	['P48415']	SEC16
sp|Q03835|GLRX3_YEAST	5	2	6.41488	2.72481e-05	1.57427	0.300863	0.000125806	-2.38751	3.9003	['Q03835']	GRX3
sp|P07213|TOM70_YEAST	23	8	-3.00535	2.79522e-05	0.644621	0.265653	0.000128775	-1.2789	3.89017	['P07213']	TOM70
sp|P38623|RCK2_YEAST	11	6	-1.2788	2.93134e-05	1.10521	0.362377	0.000134752	-1.60876	3.87046	['P38623']	RCK2
sp|P21147|ACO1_YEAST	7	3	-5.38766	3.01418e-05	0.588539	0.272994	0.000138259	-1.10827	3.85931	['P21147']	OLE1
sp|P39003|HXT6_YEAST	10	7	-3.57474	3.04001e-05	0.531075	0.134107	0.000139142	-1.98553	3.85654	['P39003']	HXT6
sp|P53549|PRS10_YEAST	11	7	-20.1408	3.1215e-05	0.252011	0.50856	0.000142562	1.01293	3.846	['P53549']	RPT4
sp|P01123|YPT1_YEAST	11	8	-1.18496	3.14929e-05	1.07379	0.440929	0.000143298	-1.28409	3.84376	['P01123']	YPT1
sp|Q03262|PGM3_YEAST	5	2	-1.17639	3.1512e-05	1.26669	0.347922	0.000143298	-1.86422	3.84376	['Q03262']	PRM15
sp|Q04305|UTP15_YEAST	7	4	-5.17196	3.21556e-05	0.424233	1.30285	0.00014591	1.61874	3.83591	['Q04305']	UTP15
sp|P53183|YGD9_YEAST	5	3	inf	3.33279e-05	0.632864	0.612068	0.000150905	-0.0482046	3.8213	['P53183']	YGL039W
sp|P87108|TIM10_YEAST	3	2	1.83277	3.54343e-05	0.348852	1.09641	0.000160099	1.6521	3.79561	['P87108']	TIM10
sp|P05694|METE_YEAST	39	23	7.28586	3.69193e-05	1.20773	0.814103	0.000166453	-0.56901	3.77871	['P05694']	MET6
sp|P39940|RSP5_YEAST	21	13	3.74554	3.712e-05	0.251357	0.71595	0.000166665	1.51012	3.77816	['P39940']	RSP5
sp|P36101|TCD2_YEAST	3	2	0.07065	3.71478e-05	0.550178	1.28317	0.000166665	1.22174	3.77816	['P36101']	TCD2
sp|P06115|CATT_YEAST	7	3	4.66171	3.72034e-05	0.743825	0.212614	0.000166665	-1.80673	3.77816	['P06115']	CTT1
sp|Q08977|YP260_YEAST	16	9	-0.675284	4.12598e-05	0.459092	0.134123	0.000184445	-1.77523	3.73413	['Q08977']	YPL260W
sp|Q12305|RDL1_YEAST	7	4	-0.0617094	4.25973e-05	1.20753	0.43592	0.000190022	-1.46993	3.7212	['Q12305']	RDL1
sp|P38523|GRPE_YEAST	13	4	5.6984	4.57309e-05	1.2951	0.457758	0.00020357	-1.5004	3.69129	['P38523']	MGE1
sp|P19882|HSP60_YEAST	28	16	16.7231	4.63073e-05	0.85586	1.17348	0.000205702	0.455347	3.68676	['P19882']	HSP60
sp|P16521|EF3A_YEAST	48	21	4.61087	4.68417e-05	0.997184	1.00304	0.000207638	0.00845393	3.68269	['P16521']	YEF3
sp|P32356|TREA_YEAST	3	2	-4.82612	4.69488e-05	0.0838411	1.00285	0.000207677	3.58031	3.68261	['P32356']	NTH1
sp|P42846|KRI1_YEAST	12	6	-1.57272	4.79344e-05	0.618018	0.200234	0.000211593	-1.62596	3.6745	['P42846']	KRI1
sp|P47176|BCA2_YEAST	9	3	-9.55271	5.26387e-05	0.268567	1.19462	0.000231874	2.1532	3.63475	['P47176']	BAT2
sp|P35191|MDJ1_YEAST	7	6	inf	5.47052e-05	0.217622	0.565002	0.000240475	1.37643	3.61893	['P35191']	MDJ1
sp|P0C2H9|RL31B_YEAST	8	5	-13.2248	5.6841e-05	0.492374	0.24564	0.000249344	-1.00321	3.6032	['P0C2H9']	RPL31B
sp|P40165|NNRE_YEAST	4	2	inf	5.70973e-05	1.20547	0.241534	0.000249949	-2.3193	3.60215	['P40165']	YNL200C
sp|Q06489|MTNA_YEAST	8	5	-3.28843	5.72684e-05	0.685267	0.25157	0.000250179	-1.44571	3.60175	['Q06489']	MRI1
sp|P60010|ACT_YEAST	19	9	4.02675	5.94664e-05	1.26867	0.768834	0.000259244	-0.72257	3.58629	['P60010']	ACT1
sp|P0C0W1|RS22A_YEAST;sp|Q3E7Y3|RS22B_YEAST	10	5	0.997062	6.02573e-05	1.29856	0.177968	0.00026215	-2.86723	3.58145	['P0C0W1', 'Q3E7Y3']	RPS22A
sp|Q03761|TAF12_YEAST	3	2	-4.85903	6.50573e-05	0.514572	1.15049	0.00028245	1.16081	3.54906	['Q03761']	TAF12
sp|P52553|PFD6_YEAST	7	3	2.0079	6.56538e-05	1.20405	0.854609	0.000284455	-0.494556	3.54599	['P52553']	YKE2
sp|P27614|CBPS_YEAST	12	4	-1.24566	6.84021e-05	1.14156	0.303295	0.000295755	-1.91221	3.52907	['P27614']	CPS1
sp|P32590|HSP79_YEAST	13	6	2.43956	7.02235e-05	1.23998	0.80187	0.000303009	-0.628871	3.51854	['P32590']	SSE2
sp|P38079|YRO2_YEAST	2	2	4.82806	7.23572e-05	1.25424	0.204	0.000311448	-2.62017	3.50661	['P38079']	YRO2
sp|P07143|CY1_YEAST	5	3	-7.8939	7.24743e-05	0.495707	0.68016	0.000311448	0.456388	3.50661	['P07143']	CYT1
sp|P80967|TOM5_YEAST	4	3	-5.25454	7.54443e-05	0.153645	0.690689	0.000323552	2.16843	3.49006	['P80967']	TOM5
sp|P32527|ZUO1_YEAST	18	10	4.83839	7.67021e-05	0.835991	1.20852	0.000328279	0.531684	3.48376	['P32527']	ZUO1
sp|P53295|RBG2_YEAST	10	6	0.110023	7.85488e-05	0.784281	1.311	0.000335502	0.741225	3.4743	['P53295']	RBG2
sp|P39001|UME6_YEAST	2	2	5.46444	7.94244e-05	1.15282	0.518929	0.000338556	-1.15156	3.47037	['P39001']	UME6
sp|P38116|ARL1_YEAST	6	3	-7.11812	8.07008e-05	1.25247	0.275609	0.000343304	-2.18408	3.46432	['P38116']	ARL1
sp|P06169|PDC1_YEAST	29	11	0.734999	8.26383e-05	1.77432	0.545582	0.000350839	-1.7014	3.45489	['P06169']	PDC1
sp|P32892|DRS1_YEAST	13	5	-0.379107	8.34662e-05	0.402066	0.705715	0.000353642	0.811652	3.45144	['P32892']	DRS1
sp|P40893|REE1_YEAST	10	5	-2.65855	8.59758e-05	1.21589	0.435675	0.000363545	-1.48069	3.43944	['P40893']	REE1
sp|P22139|RPAB5_YEAST	3	3	8.87262	8.66398e-05	0.511334	1.36584	0.00036562	1.41746	3.43697	['P22139']	RPB10
sp|P47068|BBC1_YEAST	29	11	-2.08154	8.98132e-05	0.527517	0.198423	0.000378255	-1.41064	3.42222	['P47068']	BBC1
sp|Q12354|APTH1_YEAST	2	2	6.20531	9.46284e-05	0.697209	0.272965	0.000397741	-1.35287	3.4004	['Q12354']	YLR118C
sp|P04147|PABP_YEAST	29	9	0.599095	9.56291e-05	1.12629	0.894077	0.000401148	-0.333109	3.3967	['P04147']	PAB1
sp|P21672|RIR3_YEAST	6	5	3.83012	9.95789e-05	0.20471	0.609441	0.000416888	1.57391	3.37998	['P21672']	RNR3
sp|Q03254|FCP1_YEAST	5	3	inf	0.000100049	0.73	0.451281	0.000418027	-0.693872	3.3788	['Q03254']	FCP1
sp|P39076|TCPB_YEAST	24	9	-5.36457	0.000100692	0.343394	0.12119	0.000419882	-1.50259	3.37687	['P39076']	CCT2
sp|P0C0W9|RL11A_YEAST;sp|Q3E757|RL11B_YEAST	9	6	6.48662	0.00010283	1.311	0.762777	0.000427952	-0.781335	3.3686	['P0C0W9', 'Q3E757']	RPL11A
sp|P52489|KPYK2_YEAST	3	2	-10.7855	0.000106093	0.44067	1.16261	0.000439927	1.3996	3.35662	['P52489']	PYK2
sp|P38773|DOG2_YEAST	4	4	3.8128	0.000106125	0.57023	0.114018	0.000439927	-2.32228	3.35662	['P38773']	DOG2
sp|P38858|SOL3_YEAST	11	6	8.25853	0.000108439	0.410219	0.119339	0.000448638	-1.78133	3.3481	['P38858']	SOL3
sp|P28319|CWP1_YEAST	7	5	-12.5111	0.000112149	0.454023	0.133132	0.00046308	-1.76991	3.33434	['P28319']	CWP1
sp|P28777|AROC_YEAST	15	6	3.44261	0.000112583	1.08513	0.194802	0.000463965	-2.47779	3.33351	['P28777']	ARO2
sp|P17555|CAP_YEAST	12	3	-6.62943	0.000113138	0.414652	0.0937997	0.000465344	-2.14425	3.33223	['P17555']	SRV2
sp|P25631|YCU1_YEAST	7	5	-7.57349	0.000115751	0.425214	0.184691	0.000475165	-1.20308	3.32316	['P25631']	YCR051W
sp|P40087|DDI1_YEAST	9	3	inf	0.000117557	0.38495	0.464747	0.000481643	0.271773	3.31727	['P40087']	DDI1
sp|P40693|RLP7_YEAST	7	5	inf	0.000127076	0.48807	0.289799	0.000519634	-0.752036	3.2843	['P40693']	RLP7
sp|P40357|SEC9_YEAST	5	5	-143.111	0.00012993	0.564258	0.274141	0.000530277	-1.04144	3.2755	['P40357']	SEC9
sp|P53753|ENG1_YEAST	4	3	-1.43268	0.000138289	0.566731	0.231373	0.0005633	-1.29245	3.24926	['P53753']	DSE4
sp|P29295|HRR25_YEAST	6	3	-18.2368	0.000141608	0.390891	0.716994	0.000575709	0.875196	3.2398	['P29295']	HRR25
sp|Q12447|PAA1_YEAST	11	5	-1.88729	0.000145849	0.500487	0.169948	0.000591811	-1.55824	3.22782	['Q12447']	PAA1
sp|P34223|UBX1_YEAST	12	8	-4.36433	0.000146709	0.526564	1.01749	0.000594157	0.950326	3.2261	['P34223']	SHP1
sp|P38071|ETR1_YEAST	9	5	-3.04169	0.000148381	0.431289	0.424666	0.000599778	-0.0223256	3.22201	['P38071']	ETR1
sp|P32505|NAB2_YEAST	10	5	-9.23907	0.000149842	0.58329	1.07021	0.000604527	0.875604	3.21858	['P32505']	NAB2
sp|P00546|CDK1_YEAST	6	3	-2.35795	0.000154569	0.430369	1.27316	0.000622405	1.56477	3.20593	['P00546']	CDC28
sp|P53145|LSG1_YEAST	14	6	inf	0.000156584	0.341771	0.475606	0.00062932	0.476736	3.20113	['P53145']	LSG1
sp|P32867|SSO1_YEAST	8	3	-2.35008	0.00015875	0.582526	0.154915	0.000636809	-1.91084	3.19599	['P32867']	SSO1
sp|P20486|CKS1_YEAST	3	3	inf	0.000164676	0.33428	0.262034	0.000659329	-0.351305	3.1809	['P20486']	CKS1
sp|P34730|BMH2_YEAST	17	9	0.804749	0.00016789	1.2867	0.775548	0.000670373	-0.730385	3.17368	['P34730']	BMH2
sp|P32386|YBT1_YEAST	10	3	-5.97001	0.00016807	0.790523	1.25276	0.000670373	0.66423	3.17368	['P32386']	YBT1
sp|P47166|SGM1_YEAST	8	4	-2.22156	0.000170607	0.439553	0.146082	0.000679207	-1.58926	3.168	['P47166']	SGM1
sp|Q12176|MAK21_YEAST	11	4	-7.37068	0.000172399	0.28277	0.432778	0.000685052	0.613997	3.16428	['Q12176']	MAK21
sp|Q05123|ARP9_YEAST	6	5	-12.5908	0.000175527	0.697253	0.385529	0.000696169	-0.854843	3.15729	['Q05123']	ARP9
sp|P40005|PFD2_YEAST	6	3	-2.6965	0.000177735	0.347648	1.29855	0.000703602	1.90121	3.15267	['P40005']	GIM4
sp|Q01662|MAP1_YEAST	11	7	8.6288	0.00017985	1.09483	0.540266	0.000710645	-1.01896	3.14835	['Q01662']	MAP1
sp|P07274|PROF_YEAST	3	3	-0.163599	0.000180862	1.56218	0.584763	0.000713306	-1.41763	3.14672	['P07274']	PFY1
sp|P25567|SRO9_YEAST	12	9	-0.0295381	0.000181721	1.28403	0.754405	0.000715358	-0.767263	3.14548	['P25567']	SRO9
sp|P25372|TRX3_YEAST	3	3	6.10474	0.000184035	0.724135	0.286056	0.000722635	-1.33996	3.14108	['P25372']	TRX3
sp|Q12080|NOP53_YEAST	6	3	-99.434	0.000184255	0.648158	0.335271	0.000722635	-0.95102	3.14108	['Q12080']	NOP53
sp|P20433|RPB4_YEAST	6	4	-10.1926	0.000188731	0.205787	0.553989	0.000738815	1.4287	3.13146	['P20433']	RPB4
sp|P39685|PO152_YEAST	4	3	inf	0.000191162	0.394543	0.418946	0.000746946	0.0865826	3.12671	['P39685']	POM152
sp|P23248|RS3A2_YEAST	22	12	8.81362	0.000195389	1.12246	0.883443	0.000762055	-0.345455	3.11801	['P23248']	RPS1B
sp|P39077|TCPG_YEAST	23	7	0.286398	0.000196434	0.654779	0.649195	0.000764717	-0.0123569	3.1165	['P39077']	CCT3
sp|Q06205|FKBP4_YEAST	8	5	-8.5414	0.000196991	0.466012	0.189959	0.00076547	-1.29468	3.11607	['Q06205']	FPR4
sp|P35184|SQT1_YEAST	6	3	-8.43153	0.00021293	0.603874	0.172537	0.000825885	-1.80734	3.08308	['P35184']	SQT1
sp|P06785|TYSY_YEAST	3	2	inf	0.000216265	1.0219	0.289611	0.000837282	-1.81907	3.07713	['P06785']	CDC21
sp|P33307|CSE1_YEAST	9	3	-7.80105	0.000217479	0.679579	0.31255	0.000840441	-1.12056	3.07549	['P33307']	CSE1
sp|Q04728|ARGJ_YEAST	10	6	0.33312	0.000218596	0.603534	0.263977	0.000843213	-1.19302	3.07406	['Q04728']	ARG7
sp|P31383|2AAA_YEAST	15	8	-7.06938	0.000226228	0.509054	0.237449	0.000871062	-1.1002	3.05995	['P31383']	TPD3
sp|P49334|TOM22_YEAST	7	3	2.65172	0.000233942	1.19622	0.396478	0.000897639	-1.59318	3.0469	['P49334']	TOM22
sp|P32324|EF2_YEAST	53	18	4.01352	0.000233982	0.830883	1.21071	0.000897639	0.543133	3.0469	['P32324']	EFT1
sp|P32589|HSP7F_YEAST	44	19	6.35364	0.00024516	1.37513	0.695438	0.000938816	-0.98357	3.02742	['P32589']	SSE1
sp|P36015|YKT6_YEAST	9	3	-2.78953	0.00024836	1.30494	0.277312	0.000949177	-2.23441	3.02265	['P36015']	YKT6
sp|P49687|NU145_YEAST	2	2	inf	0.000248765	0.249049	1.30214	0.000949177	2.38639	3.02265	['P49687']	NUP145
sp|P40563|AIM21_YEAST	14	8	-9.58495	0.000252926	0.439973	0.237209	0.000963309	-0.891256	3.01623	['P40563']	AIM21
sp|P16649|TUP1_YEAST	22	12	-3.58141	0.000256959	0.548915	0.30322	0.000976906	-0.856217	3.01015	['P16649']	TUP1
sp|P02557|TBB_YEAST	8	3	-9.42778	0.000258245	0.952973	1.05102	0.000978703	0.141285	3.00935	['P02557']	TUB2
sp|Q04947|RTN1_YEAST	11	5	-5.40117	0.000258359	1.10912	0.245244	0.000978703	-2.17712	3.00935	['Q04947']	RTN1
sp|P09435|HSP73_YEAST	20	6	-6.65189	0.000267574	1.47203	0.662846	0.00101179	-1.15106	2.99491	['P09435']	SSA3
sp|P36080|RRP14_YEAST	5	3	-7.52783	0.000273747	0.577154	1.15116	0.00103329	0.996065	2.98578	['P36080']	RRP14
sp|P33441|MFT1_YEAST	4	3	inf	0.000276487	0.729995	0.396507	0.00104176	-0.880541	2.98223	['P33441']	MFT1
sp|P16370|RPB3_YEAST	6	3	-6.51294	0.000283186	0.449182	0.185004	0.0010651	-1.27974	2.97261	['P16370']	RPB3
sp|P39004|HXT7_YEAST	10	5	-1.6444	0.000287221	0.751382	0.170566	0.00107836	-2.13922	2.96724	['P39004']	HXT7
sp|P25297|PHO84_YEAST	7	3	-7.6493	0.000293262	0.330137	1.09372	0.00109908	1.72811	2.95897	['P25297']	PHO84
sp|P52286|SKP1_YEAST	9	5	-0.932378	0.00030574	1.26305	0.776196	0.00114381	-0.702421	2.94164	['P52286']	SKP1
sp|P27810|KTR1_YEAST	7	2	-7.66252	0.000311655	0.969676	0.145769	0.00116388	-2.73382	2.93409	['P27810']	KTR1
sp|P53299|TIM13_YEAST	5	3	1.75255	0.000315134	0.8004	0.401255	0.00117479	-0.996202	2.93004	['P53299']	TIM13
sp|P25582|SPB1_YEAST	15	5	-9.3192	0.000315892	0.373112	0.733623	0.00117554	0.97543	2.92976	['P25582']	SPB1
sp|P0CH08|RL40A_YEAST;sp|P0CH09|RL40B_YEAST	6	4	1.54942	0.000318622	1.70313	0.546697	0.00118361	-1.63938	2.92679	['P0CH08', 'P0CH09']	RPL40A
sp|Q3E754|RS21B_YEAST	5	2	9.64531	0.000320462	1.66322	0.601244	0.00118627	-1.46796	2.92582	['Q3E754']	RPS21B
sp|P0C0V8|RS21A_YEAST	5	2	9.64538	0.000320462	1.66322	0.601243	0.00118627	-1.46796	2.92582	['P0C0V8']	RPS21A
sp|Q12306|SMT3_YEAST	6	5	4.75844	0.000321511	1.31768	0.331096	0.00118807	-1.99267	2.92516	['Q12306']	SMT3
sp|P32588|PUB1_YEAST	5	2	5.48771	0.000325129	0.832058	1.22978	0.00119934	0.563642	2.92106	['P32588']	PUB1
sp|P52490|UBC13_YEAST	4	4	-0.6947	0.000332654	0.75391	0.39034	0.00122155	-0.949663	2.91309	['P52490']	UBC13
sp|P39533|ACON2_YEAST	10	6	-1.80426	0.000332882	0.274531	0.109892	0.00122155	-1.32088	2.91309	['P39533']	ACO2
sp|P06776|PDE2_YEAST	3	3	inf	0.000332887	0.161961	0.443835	0.00122155	1.45437	2.91309	['P06776']	PDE2
sp|Q02785|PDR12_YEAST	6	5	-3.90526	0.000333807	0.291148	0.206537	0.0012228	-0.495349	2.91264	['Q02785']	PDR12
sp|P07263-2|SYH_YEAST;sp|P07263|SYH_YEAST	15	4	5.89166	0.000335835	0.826841	1.21665	0.0012281	0.557237	2.91077	['P07263-2', 'P07263']	HTS1
sp|Q06631|BFR2_YEAST	14	4	-6.98089	0.000339572	1.19973	0.273901	0.00123961	-2.13099	2.90671	['Q06631']	BFR2
sp|Q06705|CSR1_YEAST	7	5	inf	0.000346729	0.899718	0.511497	0.00126355	-0.814747	2.89841	['Q06705']	CSR1
sp|O74700|TIM9_YEAST	2	2	-15.8444	0.000355061	0.458383	1.15843	0.0012911	1.33754	2.88904	['O74700']	TIM9
sp|P37898|AAP1_YEAST	22	11	0.974414	0.000355512	0.517236	0.307118	0.0012911	-0.75203	2.88904	['P37898']	AAP1
sp|P0CX84|RL35A_YEAST;sp|P0CX85|RL35B_YEAST	13	7	-0.237505	0.000369787	1.11149	0.250902	0.00134064	-2.1473	2.87269	['P0CX84', 'P0CX85']	RPL35A
sp|P37263|YC16_YEAST	5	3	-1.72796	0.000376177	1.15254	0.402521	0.00136147	-1.51768	2.86599	['P37263']	YCR087C-A
sp|P22696|ESS1_YEAST	5	3	-0.215329	0.000377841	1.05885	0.397964	0.00136514	-1.41178	2.86482	['P22696']	ESS1
sp|P36160|RPF2_YEAST	5	4	-12.3085	0.000378954	0.359449	0.571284	0.00136683	0.668422	2.86429	['P36160']	RPF2
sp|P07256|QCR1_YEAST	9	5	4.83423	0.000382148	0.429542	0.159211	0.001376	-1.43186	2.86138	['P07256']	COR1
sp|Q03362|YD476_YEAST	2	2	inf	0.000390046	0.545953	0.49747	0.00140204	-0.134168	2.85324	['Q03362']	YDR476C
sp|P30624|LCF1_YEAST	12	5	-1.17818	0.000396888	0.518535	0.206401	0.00142421	-1.32899	2.84643	['P30624']	FAA1
sp|P0CX29|RS23A_YEAST;sp|P0CX30|RS23B_YEAST	8	5	-1.31479	0.000400895	1.1995	0.83315	0.00143614	-0.525779	2.8428	['P0CX29', 'P0CX30']	RPS23A
sp|P07258|CARA_YEAST	2	2	-8.37563	0.00040357	0.53631	0.464139	0.00144328	-0.20851	2.84065	['P07258']	CPA1
sp|Q03102|YMN1_YEAST	4	3	0.579706	0.000408404	0.809242	1.26994	0.00145809	0.650117	2.83622	['Q03102']	YML131W
sp|P38998|LYS1_YEAST	7	4	5.39461	0.000411135	1.08173	0.20107	0.00146318	-2.42757	2.8347	['P38998']	LYS1
sp|P32523|PRP19_YEAST	3	2	-7.70862	0.000411216	0.426299	1.12859	0.00146318	1.40459	2.8347	['P32523']	PRP19
sp|Q01532-2|BLH1_YEAST;sp|Q01532|BLH1_YEAST	12	7	-2.70264	0.000416389	0.250736	0.0748477	0.00147909	-1.74414	2.83	['Q01532-2', 'Q01532']	LAP3
sp|P32875|LIPA_YEAST	2	2	inf	0.00042909	0.763767	0.399585	0.00152165	-0.934631	2.81769	['P32875']	LIP5
sp|P53131|PRP43_YEAST	17	9	-1.63514	0.000438275	0.263981	0.513275	0.00155161	0.959297	2.80922	['P53131']	PRP43
sp|P39104|PIK1_YEAST	2	2	inf	0.000442216	0.99047	0.409876	0.00156294	-1.27293	2.80606	['P39104']	PIK1
sp|P05759|RS31_YEAST	9	4	6.36869	0.000444383	1.7563	0.569379	0.00156797	-1.62508	2.80466	['P05759']	RPS31
sp|P19524|MYO2_YEAST	14	6	-5.46524	0.000463462	0.478955	0.249133	0.00163256	-0.942972	2.78713	['P19524']	MYO2
sp|P39962|KC13_YEAST	3	3	-2.30607	0.000481494	0.250601	0.515629	0.00169326	1.04094	2.77128	['P39962']	YCK3
sp|Q03771|ACL4_YEAST	8	7	-23.2161	0.000484489	0.378445	0.259583	0.00170095	-0.54389	2.76931	['Q03771']	ACL4
sp|P53852|SYC_YEAST	25	10	2.86469	0.000488251	1.0439	0.418176	0.00171131	-1.3198	2.76667	['P53852']	YNL247W
sp|P21954|IDHP_YEAST	17	5	10.8102	0.000496203	0.248235	0.813884	0.0017363	1.71311	2.76038	['P21954']	IDP1
sp|P12612|TCPA_YEAST	19	6	1.05486	0.000501292	0.882621	0.627509	0.0017512	-0.492159	2.75666	['P12612']	TCP1
sp|P21965|MCK1_YEAST	7	3	-4.93869	0.000506603	0.649717	0.286316	0.00176683	-1.1822	2.75281	['P21965']	MCK1
sp|P49095|GCSP_YEAST	3	3	inf	0.000514444	0.586753	0.218684	0.00179122	-1.4239	2.74685	['P49095']	GCV2
sp|P26754|RFA2_YEAST	3	2	7.9282	0.000522706	0.603319	1.14093	0.00181699	0.919217	2.74065	['P26754']	RFA2
sp|P32352|ERG2_YEAST	3	3	7.76525	0.000530423	0.740239	1.35091	0.00184078	0.867872	2.735	['P32352']	ERG2
sp|P23585|HXT2_YEAST	5	2	-22.6785	0.00053749	1.18524	0.0819267	0.00186224	-3.8547	2.72996	['P23585']	HXT2
sp|Q05022|RRP5_YEAST	55	20	3.1566	0.0005423	0.309807	0.332337	0.00187372	0.101277	2.72729	['Q05022']	RRP5
sp|Q02969|PEX25_YEAST	3	2	inf	0.00054258	1.44152	0.305667	0.00187372	-2.23756	2.72729	['Q02969']	PEX25
sp|P11075|SEC7_YEAST	24	20	-17.4528	0.000554865	0.195454	0.257262	0.00191301	0.396409	2.71828	['P11075']	SEC7
sp|P47116|PTK2_YEAST	8	3	-6.52818	0.000566231	0.547477	0.15496	0.00194874	-1.8209	2.71025	['P47116']	PTK2
sp|P16547|OM45_YEAST	11	4	-8.01913	0.000567074	0.632668	0.243263	0.00194874	-1.37893	2.71025	['P16547']	OM45
sp|P42938|TDA10_YEAST	3	2	-6.61191	0.000576101	1.19317	0.394445	0.00197654	-1.5969	2.70409	['P42938']	TDA10
sp|P38254|TTL_YEAST	3	2	4.80556	0.000585992	0.45942	1.38546	0.00200721	1.59248	2.69741	['P38254']	PBY1
sp|P33892|GCN1_YEAST	62	14	6.73357	0.000609854	0.36279	0.498777	0.00208556	0.459261	2.68078	['P33892']	GCN1
sp|Q00711|SDHA_YEAST	3	3	-6.74438	0.000639493	0.526796	0.431478	0.00218094	-0.287958	2.66136	['Q00711']	SDH1
sp|Q06839|YP097_YEAST	4	4	2.81096	0.000639811	0.509858	0.310404	0.00218094	-0.715948	2.66136	['Q06839']	YPR097W
sp|P33297|PRS6A_YEAST	12	6	-2.19781	0.000641334	0.266423	0.668414	0.0021826	1.32702	2.66103	['P33297']	RPT5
sp|P53177|TYW3_YEAST	3	3	inf	0.000649552	0.327413	0.386504	0.00220701	0.239372	2.6562	['P53177']	TYW3
sp|Q12466|TCB1_YEAST	13	5	-18.7381	0.000662636	0.119397	0.35701	0.00224785	1.58019	2.64823	['Q12466']	TCB1
sp|P80428|ARP4_YEAST	4	3	inf	0.000677077	0.237111	1.17487	0.00229315	2.30886	2.63957	['P80428']	ARP4
sp|Q04170|YD391_YEAST	4	3	0.116134	0.000678741	1.08203	0.511873	0.0022951	-1.07988	2.6392	['Q04170']	YDR391C
sp|P38260|FES1_YEAST	9	4	-5.38704	0.0006873	0.413162	1.21565	0.00232016	1.55695	2.63448	['P38260']	FES1
sp|P39929|SNF7_YEAST	5	4	-2.92349	0.00068835	1.18351	0.849175	0.00232016	-0.478944	2.63448	['P39929']	SNF7
sp|P32795|YME1_YEAST	8	6	-2.9772	0.000693111	0.322943	0.688189	0.00233248	1.09153	2.63218	['P32795']	YME1
sp|P33750|DCA13_YEAST	5	5	-14.7397	0.000721331	0.245139	0.18117	0.00242358	-0.436256	2.61554	['P33750']	SOF1
sp|P14904|AMPL_YEAST	9	5	-2.58508	0.000735481	0.993697	0.434675	0.00246719	-1.19287	2.6078	['P14904']	APE1
sp|P40580|BZRD_YEAST	6	4	1.05588	0.000801032	0.239897	0.0646596	0.00268282	-1.89148	2.57141	['P40580']	IRC24
sp|P07253|CBP6_YEAST	2	2	inf	0.000811664	1.15029	0.230818	0.00271412	-2.31716	2.56637	['P07253']	CBP6
sp|Q12153|SSF2_YEAST	6	4	-12.9663	0.000820277	0.331779	0.631191	0.00273858	0.927854	2.56247	['Q12153']	SSF2
sp|P38841|YHT8_YEAST	5	3	9.8148	0.000832002	0.350859	1.17431	0.00277334	1.74285	2.557	['P38841']	YHR138C
sp|Q08962|NIP7_YEAST	2	2	inf	0.000836662	0.386267	0.415591	0.00278447	0.105564	2.55526	['Q08962']	NIP7
sp|P15274|AMPD_YEAST	10	6	1.10729	0.000841453	0.589591	0.235722	0.00279601	-1.32263	2.55346	['P15274']	AMD1
sp|P53091|MCM6_YEAST	3	3	-20.2863	0.000843493	0.261136	0.610705	0.00279838	1.22568	2.55309	['P53091']	MCM6
sp|Q04739|GAL83_YEAST	3	3	inf	0.00088831	0.285847	0.456173	0.00294244	0.674334	2.53129	['Q04739']	GAL83
sp|P38861|NMD3_YEAST	10	6	-8.27327	0.000905411	0.608693	0.303541	0.00299439	-1.00382	2.52369	['P38861']	NMD3
sp|P53914|NAT10_YEAST	19	11	-7.4764	0.000929221	0.344061	0.402543	0.00306832	0.226479	2.5131	['P53914']	KRE33
sp|Q3E764|TMA7_YEAST	4	2	-3.09289	0.000937078	1.35272	0.739253	0.00308943	-0.871722	2.51012	['Q3E764']	TMA7
sp|P32790|SLA1_YEAST	12	7	-4.27055	0.000989669	0.433151	0.276127	0.00325772	-0.649538	2.48709	['P32790']	SLA1
sp|Q08220|GSHB_YEAST	11	6	-3.73167	0.00100209	0.483316	0.212868	0.00329346	-1.18301	2.48235	['Q08220']	GSH2
sp|Q12513|TMA17_YEAST	6	4	7.89928	0.00100544	1.58878	0.313972	0.00329936	-2.33921	2.48157	['Q12513']	TMA17
sp|P32485|HOG1_YEAST	9	6	4.28611	0.00102674	0.47646	0.246425	0.00336401	-0.951208	2.47314	['P32485']	HOG1
sp|P18759|SEC18_YEAST	15	6	-8.94611	0.00103248	0.306211	0.395037	0.00337112	0.367462	2.47223	['P18759']	SEC18
sp|P04801|SYTC_YEAST	28	10	4.6935	0.00103298	0.896011	0.260704	0.00337112	-1.7811	2.47223	['P04801']	THS1
sp|Q07653|HBT1_YEAST	9	6	-12.523	0.0010337	0.274381	0.101511	0.00337112	-1.43455	2.47223	['Q07653']	HBT1
sp|P0CX43|RL1A_YEAST;sp|P0CX44|RL1B_YEAST	9	6	-2.52617	0.00104897	1.2542	0.355152	0.00341562	-1.82026	2.46653	['P0CX43', 'P0CX44']	RPL1A
sp|P53741|BRE5_YEAST	9	6	-29.4781	0.00105716	0.327255	0.551754	0.00343699	0.753611	2.46382	['P53741']	BRE5
sp|P39966|PP2C2_YEAST	13	5	-0.879275	0.00106277	0.34499	1.15227	0.00344993	1.73986	2.46219	['P39966']	PTC2
sp|P43535|GCN20_YEAST	15	12	-13.7145	0.00107944	0.503008	0.50739	0.00349863	0.0125133	2.4561	['P43535']	GCN20
sp|P53616|SUN4_YEAST	3	2	inf	0.00108392	1.26951	0.543569	0.0035051	-1.22374	2.4553	['P53616']	SUN4
sp|P38986|ASPG1_YEAST	9	6	2.84728	0.00108475	0.738347	0.369058	0.0035051	-1.00045	2.4553	['P38986']	ASP1
sp|P0CX25|RL43A_YEAST;sp|P0CX26|RL43B_YEAST	5	3	5.33326	0.00111136	1.59818	0.563478	0.00358559	-1.504	2.44544	['P0CX25', 'P0CX26']	RPL43A
sp|P38777|FSH1_YEAST	11	7	-0.256533	0.00112131	0.514803	0.320067	0.00361216	-0.685647	2.44223	['P38777']	FSH1
sp|P32528|DUR1_YEAST	11	5	-10.9019	0.00112877	0.212688	0.372586	0.00363064	0.808833	2.44002	['P32528']	DUR1,2
sp|P35725|YKG3_YEAST	2	2	inf	0.00113142	1.18668	0.314914	0.00363362	-1.9139	2.43966	['P35725']	YKL063C
sp|P05374|CHO2_YEAST	5	3	inf	0.00114346	0.273492	0.73515	0.00366671	1.42654	2.43572	['P05374']	CHO2
sp|P39987|HSP7E_YEAST	10	4	1.11304	0.00116071	0.856782	1.16181	0.00371639	0.439369	2.42988	['P39987']	ECM10
sp|Q08230|SDHF2_YEAST	2	2	3.93141	0.00117011	0.675611	0.279222	0.0037408	-1.27478	2.42704	['Q08230']	SDH5
sp|Q12271|INP53_YEAST	10	3	0.605943	0.0011789	1.13637	0.458756	0.00376319	-1.30863	2.42444	['Q12271']	INP53
sp|Q12109|SYWC_YEAST	17	10	-5.52271	0.00119232	0.558698	0.283327	0.0038003	-0.979601	2.42018	['Q12109']	WRS1
sp|P0CX33|RS30A_YEAST;sp|P0CX34|RS30B_YEAST	2	2	inf	0.00119969	1.0843	0.161641	0.00381803	-2.74591	2.41816	['P0CX33', 'P0CX34']	RPS30A
sp|P25087|ERG6_YEAST	15	7	-5.55021	0.00121282	0.817121	1.21582	0.003854	0.573307	2.41409	['P25087']	ERG6
sp|Q00684|CDC14_YEAST	2	2	3.01785	0.00121869	0.502129	0.170086	0.00386683	-1.56179	2.41264	['Q00684']	CDC14
sp|P43585|VTC2_YEAST	16	8	inf	0.00123055	0.2661	0.274859	0.0038986	0.0467209	2.40909	['P43585']	VTC2
sp|P0C2H8|RL31A_YEAST	8	5	inf	0.0012632	0.53981	0.210435	0.00399604	-1.35908	2.39837	['P0C2H8']	RPL31A
sp|P25373|GLRX1_YEAST	4	4	1.31946	0.0012745	1.34743	0.721601	0.00402573	-0.900931	2.39516	['P25373']	GRX1
sp|P06787|CALM_YEAST	8	6	-5.36725	0.00130009	1.13523	0.143228	0.00410043	-2.9866	2.38717	['P06787']	CMD1
sp|P08518|RPB2_YEAST	12	4	2.10045	0.00131337	0.804923	1.23798	0.00413613	0.62106	2.38341	['P08518']	RPB2
sp|P48510|DSK2_YEAST	8	3	inf	0.0013171	0.356848	0.0795395	0.00414169	-2.16557	2.38282	['P48510']	DSK2
sp|P15565-2|TRM1_YEAST;sp|P15565|TRM1_YEAST	3	2	-6.04448	0.00134815	0.497198	1.1458	0.00423303	1.20446	2.37335	['P15565-2', 'P15565']	TRM1
sp|P28241|IDH2_YEAST	7	3	-5.49404	0.00135146	0.217647	0.526843	0.00423712	1.27538	2.37293	['P28241']	IDH2
sp|Q12452|ERG27_YEAST	5	3	1.19067	0.00136428	0.432786	0.778525	0.00427096	0.84709	2.36947	['Q12452']	ERG27
sp|P43555|EMP47_YEAST	10	4	-4.31007	0.00140346	0.468722	0.627846	0.0043871	0.421678	2.35782	['P43555']	EMP47
sp|P23644|TOM40_YEAST	4	2	-6.79545	0.00141104	0.509981	1.10371	0.00440429	1.11385	2.35612	['P23644']	TOM40
sp|Q03640|TCB3_YEAST	22	10	inf	0.00141968	0.19671	0.403699	0.00442472	1.03721	2.35411	['Q03640']	TCB3
sp|P38795|NADE_YEAST	10	3	-4.9301	0.00146666	0.563169	1.12929	0.00456438	1.00378	2.34062	['P38795']	QNS1
sp|P42941|SERB_YEAST	4	3	-10.9736	0.00147078	0.765521	0.306448	0.00457046	-1.3208	2.34004	['P42941']	SER2
sp|P27472|GYS2_YEAST	8	3	-7.83736	0.00149424	0.43464	0.167205	0.00463654	-1.37821	2.33381	['P27472']	GSY2
sp|Q99383|HRP1_YEAST	8	3	-5.47893	0.00150417	0.391213	0.146488	0.00466049	-1.41718	2.33157	['Q99383']	HRP1
sp|P53049|YOR1_YEAST	7	3	1.39057	0.00152719	0.124602	0.315685	0.00472489	1.34115	2.32561	['P53049']	YOR1
sp|P46970|NMD5_YEAST	3	3	-10.2356	0.00156073	0.456777	0.458933	0.00482159	0.0067955	2.31681	['P46970']	NMD5
sp|Q04217|DHR1_YEAST	9	5	-4.52409	0.0015646	0.202286	0.540328	0.00482648	1.41744	2.31637	['Q04217']	ECM16
sp|P38616|YGP1_YEAST	5	3	-140.003	0.00156864	0.585409	0.180799	0.00483188	-1.69506	2.31588	['P38616']	YGP1
sp|P16451|ODPX_YEAST	7	3	-2.61141	0.00159488	0.514457	0.160386	0.00490555	-1.6815	2.30931	['P16451']	PDX1
sp|P53897|IGO1_YEAST	2	2	inf	0.00160583	1.23952	0.330506	0.00493201	-1.90704	2.30698	['P53897']	IGO1
sp|Q07844|RIX7_YEAST	3	2	inf	0.00161631	0.346303	0.691025	0.00495701	0.996704	2.30478	['Q07844']	RIX7
sp|P38158|MAL32_YEAST;sp|P53341|MAL12_YEAST	3	3	-6.93703	0.00163348	0.133258	0.355272	0.00500239	1.4147	2.30082	['P38158', 'P53341']	MAL32
sp|P32629|ANP1_YEAST	4	3	inf	0.0016452	0.407491	0.647341	0.00503098	0.667758	2.29835	['P32629']	ANP1
sp|P39968|VAC8_YEAST	10	8	0.0340282	0.00165057	0.266471	0.597492	0.00504009	1.16494	2.29756	['P39968']	VAC8
sp|P46951|YPP1_YEAST	3	3	inf	0.00165677	0.261281	0.564214	0.00505171	1.11064	2.29656	['P46951']	YPP1
sp|Q6Q547|NOP10_YEAST	2	2	inf	0.00168239	0.440077	1.15813	0.00512243	1.39597	2.29052	['Q6Q547']	NOP10
sp|P00447|SODM_YEAST	4	2	-8.38147	0.00169173	0.463646	0.459817	0.00514344	-0.0119626	2.28875	['P00447']	SOD2
sp|Q03103|ERO1_YEAST	11	8	-12.8466	0.00174176	0.357299	0.579099	0.00528794	0.696677	2.27671	['Q03103']	ERO1
sp|Q12055|KAD6_YEAST	3	2	inf	0.00175132	0.692008	0.293951	0.00530677	-1.23521	2.27517	['Q12055']	FAP7
sp|Q07541|YD121_YEAST	3	3	inf	0.0017547	0.546141	0.303871	0.00530677	-0.845816	2.27517	['Q07541']	YDL121C
sp|Q04214|YM13B_YEAST	17	10	0.338676	0.00175606	0.479966	0.164613	0.00530677	-1.54386	2.27517	['Q04214']	TY1B-MR1
sp|P02994|EF1A_YEAST	23	7	9.65567	0.00175802	0.829643	1.20969	0.00530677	0.544076	2.27517	['P02994']	TEF1
sp|P32602|SEC17_YEAST	10	7	-14.6106	0.00176068	1.06908	0.501548	0.00530721	-1.09191	2.27513	['P32602']	SEC17
sp|P50109|PSP2_YEAST	5	3	-2.10846	0.00180612	0.515157	0.248242	0.0054364	-1.05327	2.26469	['P50109']	PSP2
sp|P47001|CIS3_YEAST	3	2	6.56394	0.00184325	1.36714	0.334106	0.00554025	-2.03278	2.25647	['P47001']	CIS3
sp|P21576|VPS1_YEAST	18	9	-6.70478	0.00186097	0.931654	0.525683	0.00558557	-0.825603	2.25293	['P21576']	VPS1
sp|P22768|ASSY_YEAST	13	9	8.49383	0.00193652	0.49226	0.281464	0.00580406	-0.806471	2.23627	['P22768']	ARG1
sp|P31116|DHOM_YEAST	17	11	3.39343	0.00194611	1.07087	0.932047	0.00582453	-0.20031	2.23474	['P31116']	HOM6
sp|P25451|PSB3_YEAST	4	3	-3.68845	0.00196115	0.438553	0.858875	0.00586121	0.969697	2.23201	['P25451']	PUP3
sp|Q02256|PVH1_YEAST	4	3	-14.0047	0.00198482	0.258504	0.502677	0.00592299	0.959442	2.22746	['Q02256']	YVH1
sp|P17649|GABAT_YEAST	12	5	-0.207602	0.00198743	0.649249	0.325301	0.00592299	-0.996998	2.22746	['P17649']	UGA1
sp|P32496|RPN12_YEAST	12	4	-13.0312	0.00199991	0.319757	0.215528	0.00595176	-0.569101	2.22535	['P32496']	RPN12
sp|P38333|ENP1_YEAST	8	3	-2.61831	0.00200311	0.114378	0.603405	0.00595291	2.39931	2.22527	['P38333']	ENP1
sp|P39742|SEC72_YEAST	3	2	inf	0.00201282	0.353536	0.755605	0.00597335	1.09577	2.22378	['P39742']	SEC72
sp|Q02354|UTP6_YEAST	5	2	-13.1508	0.00204746	0.188185	0.559297	0.0060676	1.57146	2.21698	['Q02354']	UTP6
sp|P33324|YKJ1_YEAST	2	2	inf	0.00205583	0.651016	0.659146	0.00608387	0.0179055	2.21582	['P33324']	YKL091C
sp|P46655|SYEC_YEAST	34	9	1.44897	0.0020722	0.853961	1.17349	0.00612374	0.458565	2.21298	['P46655']	GUS1
sp|P0CX41|RL23A_YEAST;sp|P0CX42|RL23B_YEAST	6	5	10.9642	0.00208233	1.35644	0.718893	0.00613697	-0.915976	2.21205	['P0CX41', 'P0CX42']	RPL23A
sp|Q12114|CHS5_YEAST	13	6	-8.48041	0.00208649	0.338327	0.226289	0.00613697	-0.580256	2.21205	['Q12114']	CHS5
sp|P35734|ASK1_YEAST	3	2	-15.0652	0.00208692	0.650953	0.339001	0.00613697	-0.941265	2.21205	['P35734']	ASK1
sp|P07347|ARD1_YEAST	4	2	inf	0.00208831	0.41419	0.521921	0.00613697	0.333538	2.21205	['P07347']	ARD1
sp|P25043|PSB2_YEAST	4	2	inf	0.00210382	0.459291	0.388085	0.00617394	-0.243035	2.20944	['P25043']	PUP1
sp|Q05580|HEL2_YEAST	2	2	inf	0.00212211	0.631647	0.306856	0.00621896	-1.04156	2.20628	['Q05580']	HEL2
sp|P16965|STF2_YEAST	4	3	-5.64998	0.00213938	0.541138	0.0758991	0.00626086	-2.83384	2.20337	['P16965']	STF2
sp|P43577|GNA1_YEAST	2	2	inf	0.00214477	0.77368	0.393191	0.00626797	-0.976505	2.20287	['P43577']	GNA1
sp|Q99189|MTR10_YEAST	3	2	-7.68851	0.00217231	0.322248	0.730106	0.00633967	1.17994	2.19793	['Q99189']	MTR10
sp|P22803|TRX2_YEAST	6	5	1.54376	0.0021793	1.15402	0.869864	0.00635128	-0.407808	2.19714	['P22803']	TRX2
sp|Q06053|DUS3_YEAST	9	4	-10.2986	0.0021828	0.311134	0.242755	0.00635271	-0.358038	2.19704	['Q06053']	DUS3
sp|P36068|SHE2_YEAST	2	2	inf	0.00219468	0.739104	0.222261	0.00637287	-1.73352	2.19566	['P36068']	SHE2
sp|Q12044|RCN2_YEAST	5	3	2.54341	0.00219585	0.402409	0.157124	0.00637287	-1.35676	2.19566	['Q12044']	RCN2
sp|P38850|RT107_YEAST	3	2	inf	0.00219879	0.487384	0.462769	0.00637287	-0.0747683	2.19566	['P38850']	RTT107
sp|P09440|C1TM_YEAST	19	11	-0.713904	0.00221679	0.263592	0.0997089	0.00641299	-1.40251	2.19294	['P09440']	MIS1
sp|Q05812|MSC3_YEAST	2	2	inf	0.00221871	1.02559	0.42399	0.00641299	-1.27435	2.19294	['Q05812']	MSC3
sp|Q06224|YSH1_YEAST	2	2	inf	0.00222803	0.355457	0.631465	0.00643111	0.82903	2.19171	['Q06224']	YSH1
sp|P18238|ADT3_YEAST	2	2	inf	0.00223321	0.554771	1.1053	0.00643727	0.994476	2.1913	['P18238']	AAC3
sp|Q02890|PNG1_YEAST	2	2	inf	0.00225587	0.446488	0.698811	0.0064937	0.646281	2.18751	['Q02890']	PNG1
sp|P36016|LHS1_YEAST	8	5	-8.39207	0.0022816	0.524046	0.23856	0.00655883	-1.13534	2.18317	['P36016']	LHS1
sp|Q01976-2|ADPP_YEAST;sp|Q01976|ADPP_YEAST	8	6	-2.84716	0.00229087	0.373551	0.171104	0.00657316	-1.12643	2.18223	['Q01976-2', 'Q01976']	YSA1
sp|P01098|STF1_YEAST	4	4	-4.67017	0.00229282	0.40404	0.105299	0.00657316	-1.94001	2.18223	['P01098']	STF1
sp|P50106|RPA14_YEAST	3	2	-21.6584	0.00229764	0.448469	0.1268	0.00657804	-1.82245	2.1819	['P50106']	RPA14
sp|P38237|UBP14_YEAST	9	5	-9.74151	0.00231077	0.63837	0.389684	0.00660667	-0.712088	2.18002	['P38237']	UBP14
sp|P38344|REI1_YEAST	5	2	inf	0.00231844	0.761083	0.709594	0.00661719	-0.10106	2.17933	['P38344']	REI1
sp|Q04336|YM54_YEAST	10	5	-3.23248	0.00232072	0.231964	0.0888363	0.00661719	-1.38468	2.17933	['Q04336']	YMR196W
sp|P28789|HEM3_YEAST	5	2	5.55887	0.00233008	1.1852	0.357904	0.00663491	-1.72749	2.17816	['P28789']	HEM3
sp|P49367|LYS4_YEAST	6	5	-9.99921	0.00236728	0.57584	0.318749	0.00673175	-0.853249	2.17187	['P49367']	LYS4
sp|P51401|RL9B_YEAST	11	7	8.44388	0.00237304	1.43007	0.698166	0.00673906	-1.03444	2.1714	['P51401']	RPL9B
sp|P38697|IMDH2_YEAST	15	9	6.23693	0.00242361	0.949056	1.04706	0.00687341	0.141781	2.16283	['P38697']	IMD2
sp|P40318|DOA10_YEAST	7	5	-9.92219	0.00243967	0.312672	0.529386	0.00690967	0.759671	2.16054	['P40318']	SSM4
sp|P06102|NOT3_YEAST	11	5	-13.3842	0.00245007	0.518759	0.264504	0.00692984	-0.971775	2.15928	['P06102']	NOT3
sp|P21524|RIR1_YEAST	21	8	-0.837167	0.00247058	0.122283	0.351149	0.00697297	1.52186	2.15658	['P21524']	RNR1
sp|P32860|NFU1_YEAST	7	3	-5.71375	0.00247194	0.887824	0.533207	0.00697297	-0.735578	2.15658	['P32860']	NFU1
sp|P53140|RMD9_YEAST	2	2	inf	0.00248665	0.380342	0.809067	0.00700512	1.08896	2.15458	['P53140']	RMD9
sp|Q04792|DCE_YEAST	4	2	inf	0.00250294	0.779766	0.402367	0.0070416	-0.954531	2.15233	['Q04792']	GAD1
sp|P54070|KTR6_YEAST	2	2	inf	0.00250798	0.535805	0.538328	0.00704639	0.00677802	2.15203	['P54070']	KTR6
sp|P53195|COG7_YEAST	2	2	inf	0.00252581	0.321304	0.716419	0.00708705	1.15686	2.14953	['P53195']	COG7
sp|P45978|SCD6_YEAST	9	5	-12.3405	0.00253975	0.483456	0.25032	0.00711669	-0.949611	2.14772	['P45978']	SCD6
sp|P49723|RIR4_YEAST	17	11	6.8609	0.0025475	1.26604	0.76376	0.00712894	-0.729135	2.14697	['P49723']	RNR4
sp|P48606|TBCA_YEAST	9	4	8.84927	0.00257124	1.09357	0.449686	0.00718584	-1.28206	2.14352	['P48606']	RBL2
sp|P36139|PET10_YEAST	14	9	-1.09433	0.00257821	0.467449	0.228654	0.00718648	-1.03164	2.14348	['P36139']	PET10
sp|P40202|CCS1_YEAST	10	7	0.517665	0.00257828	0.626553	0.268541	0.00718648	-1.2223	2.14348	['P40202']	CCS1
sp|P40533|TED1_YEAST	4	2	inf	0.0025838	0.559774	1.14674	0.00719238	1.03462	2.14313	['P40533']	TED1
sp|P25555|GBP2_YEAST	8	6	inf	0.00259387	0.407142	0.326425	0.00721089	-0.318781	2.14201	['P25555']	GBP2
sp|P25654|YCY0_YEAST	5	3	-3.43023	0.00260521	0.562654	0.344458	0.00722498	-0.707919	2.14116	['P25654']	YCR090C
sp|P43638|MHP1_YEAST	8	5	-100.401	0.00260579	0.287901	0.199538	0.00722498	-0.528905	2.14116	['P43638']	MHP1
sp|P46956|PHO86_YEAST	2	2	inf	0.00262775	0.32663	0.743302	0.00727633	1.18629	2.13809	['P46956']	PHO86
sp|Q03195|RLI1_YEAST	18	13	-1.14497	0.00263271	0.599946	0.33419	0.00728049	-0.844167	2.13784	['Q03195']	RLI1
sp|P38145|RISA_YEAST	5	3	-7.0838	0.00265215	0.555344	0.585111	0.00732466	0.0753271	2.13521	['P38145']	RIB5
sp|P26784|RL16A_YEAST	12	9	11.7237	0.00266187	1.16605	0.861449	0.0073419	-0.436788	2.13419	['P26784']	RPL16A
sp|P32473|ODPB_YEAST	7	4	-8.67603	0.00267012	0.982126	0.605775	0.00735504	-0.697126	2.13342	['P32473']	PDB1
sp|Q6Q560|ISD11_YEAST	2	2	inf	0.00270361	0.580387	0.584868	0.00743757	0.0110964	2.12857	['Q6Q560']	ISD11
sp|P14747|PP2B2_YEAST	7	3	-5.53293	0.00276056	0.473335	1.19944	0.00758436	1.34142	2.12008	['P14747']	CMP2
sp|P30657|PSB7_YEAST	5	3	0.192675	0.00283591	0.309515	1.34458	0.00778123	2.11908	2.10895	['P30657']	PRE4
sp|Q08742|RDL2_YEAST	6	3	-7.69894	0.0028523	0.595841	0.398508	0.00781604	-0.580321	2.10701	['Q08742']	RDL2
sp|P30665|MCM4_YEAST	2	2	inf	0.00286964	0.552925	0.544728	0.00785335	-0.0215475	2.10494	['P30665']	MCM4
sp|P39006|PSD1_YEAST	2	2	inf	0.00288	0.508293	0.457562	0.00787151	-0.151694	2.10394	['P39006']	PSD1
sp|P54730|UBX4_YEAST	4	3	-0.0877115	0.00292237	0.297796	0.539902	0.00797698	0.858375	2.09816	['P54730']	UBX4
sp|Q04344|HNT1_YEAST	4	3	-0.978946	0.00300957	1.14437	0.878611	0.00820439	-0.38126	2.08595	['Q04344']	HNT1
sp|Q01939|PRS8_YEAST	8	3	-3.19366	0.00304533	0.384295	0.776126	0.00829116	1.01408	2.08138	['Q01939']	RPT6
sp|P22579|SIN3_YEAST	12	6	inf	0.00316027	0.267612	0.310706	0.00858723	0.215405	2.06615	['P22579']	SIN3
sp|Q04418|RBA50_YEAST	3	2	inf	0.00316222	1.02264	0.534681	0.00858723	-0.935547	2.06615	['Q04418']	RBA50
sp|P40531|GVP36_YEAST	15	7	12.3672	0.00318288	1.23608	0.818439	0.00863224	-0.594825	2.06388	['P40531']	GVP36
sp|P05626|ATPF_YEAST	7	3	-9.52931	0.00320099	0.330606	0.101049	0.0086702	-1.71006	2.06197	['P05626']	ATP4
sp|P41338|THIL_YEAST	18	8	5.84784	0.00321937	0.968345	1.03323	0.0087088	0.0935682	2.06004	['P41338']	ERG10
sp|Q05911|PUR8_YEAST	15	7	15.0947	0.00322644	0.925135	1.08404	0.00871677	0.228687	2.05964	['Q05911']	ADE13
sp|P39708|DHE5_YEAST	8	6	2.77629	0.00335812	1.04828	0.512646	0.0090609	-1.03199	2.04283	['P39708']	GDH3
sp|P53172|SDS23_YEAST	2	2	inf	0.00338563	0.440868	0.51459	0.00912347	0.223078	2.03984	['P53172']	SDS23
sp|P39522|ILV3_YEAST	16	5	-2.04404	0.00343339	0.290147	1.15271	0.00924039	1.99018	2.03431	['P39522']	ILV3
sp|P08536|MET3_YEAST	2	2	-1.02289	0.00349002	0.579087	0.292532	0.00938082	-0.985185	2.02776	['P08536']	MET3
sp|P32319|VPS10_YEAST	18	8	-1.45899	0.00350431	0.36128	0.333584	0.00940723	-0.115068	2.02654	['P32319']	PEP1
sp|P53877|IPI3_YEAST	3	3	inf	0.00351437	0.131174	0.388992	0.00942225	1.56826	2.02585	['P53877']	IPI3
sp|P53332|COAD_YEAST	2	2	inf	0.00352492	0.567658	0.267534	0.00943855	-1.0853	2.02509	['P53332']	CAB4
sp|P23287|PP2B1_YEAST	2	2	inf	0.00361482	0.647118	0.38271	0.009667	-0.757775	2.01471	['P23287']	CNA1
sp|P05748|RL15A_YEAST	9	6	9.7532	0.00368131	1.42031	0.715265	0.00983236	-0.98966	2.00734	['P05748']	RPL15A
sp|P53292|RT35_YEAST	2	2	-101.8	0.00374469	0.702064	0.346043	0.00998899	-1.02065	2.00048	['P53292']	MRPS35
sp|Q12532|RQC2_YEAST	3	3	inf	0.00375044	0.238196	0.420869	0.00999002	0.821223	2.00043	['Q12532']	RQC2
sp|P38792|RRP4_YEAST	5	2	-5.93887	0.00375454	0.490612	0.2407	0.00999002	-1.02735	2.00043	['P38792']	RRP4
sp|Q12030|TAF10_YEAST	2	2	-5.63635	0.00376154	0.589794	0.523414	0.00999603	-0.172261	2.00017	['Q12030']	TAF10
sp|P39013|END3_YEAST	9	2	-78.193	0.00383705	0.48687	1.26405	0.0101827	1.37645	1.99214	['P39013']	END3
sp|Q03532|HAS1_YEAST	13	5	-4.61821	0.00384145	0.347819	0.579218	0.0101827	0.73577	1.99214	['Q03532']	HAS1
sp|P42935|ELP2_YEAST	15	9	5.12	0.00391385	0.453177	0.231707	0.0103616	-0.967776	1.98457	['P42935']	ELP2
sp|Q06449|PIN3_YEAST	5	5	1.54064	0.00396714	0.535465	0.392846	0.0104896	-0.446829	1.97924	['Q06449']	PIN3
sp|P53081|NIF3_YEAST	11	7	8.65252	0.00398068	0.908462	0.635122	0.0105122	-0.516393	1.97831	['P53081']	NIF3
sp|Q02455|MLP1_YEAST	23	11	-20.6649	0.00401464	0.443043	0.357958	0.0105886	-0.307655	1.97516	['Q02455']	MLP1
sp|P40513|MAM33_YEAST	4	4	inf	0.00403506	1.15854	0.166892	0.0106292	-2.79533	1.9735	['P40513']	MAM33
sp|P36013|MAOM_YEAST	13	6	-7.3049	0.00408669	0.870687	1.16364	0.0107416	0.418417	1.96893	['P36013']	MAE1
sp|P25605|ILV6_YEAST	5	3	-4.26579	0.00408792	0.680124	0.378522	0.0107416	-0.845419	1.96893	['P25605']	ILV6
sp|Q12373|HIF1_YEAST	3	3	-10.3402	0.0041128	0.259683	0.361996	0.0107935	0.47922	1.96684	['Q12373']	HIF1
sp|Q08732|HRK1_YEAST	7	4	inf	0.00416261	0.283782	0.422158	0.0109107	0.572996	1.96215	['Q08732']	HRK1
sp|P40509|COPE_YEAST	7	3	-7.17049	0.00418158	0.81409	0.50372	0.0109468	-0.692567	1.96071	['P40509']	SEC28
sp|P36143|GLG1_YEAST	4	2	inf	0.00423321	0.526596	0.27581	0.0110682	-0.933021	1.95592	['P36143']	GLG1
sp|P48813|GNP1_YEAST	4	2	4.77164	0.00429406	0.312578	1.13459	0.0112135	1.85988	1.95026	['P48813']	GNP1
sp|P0CX53|RL12A_YEAST;sp|P0CX54|RL12B_YEAST	10	4	11.8555	0.00436479	1.28627	0.790782	0.0113841	-0.701838	1.9437	['P0CX53', 'P0CX54']	RPL12A
sp|P17214|EST1_YEAST	2	2	-0.353141	0.00441485	0.40164	1.09622	0.0115004	1.44856	1.93929	['P17214']	EST1
sp|P43569|CAF16_YEAST	4	2	inf	0.00456132	0.539013	0.126467	0.0118673	-2.09156	1.92565	['P43569']	CAF16
sp|P40545|HIS4_YEAST	3	2	4.68856	0.00457442	0.624813	0.18402	0.0118867	-1.76356	1.92494	['P40545']	HIS6
sp|P47039|BNA3_YEAST	6	3	-9.87369	0.00460219	1.08872	0.62619	0.0119437	-0.797966	1.92286	['P47039']	BNA3
sp|P32905|RSSA1_YEAST	9	5	4.29677	0.00460767	1.30056	0.732322	0.0119437	-0.82858	1.92286	['P32905']	RPS0A
sp|P53905|LSM7_YEAST	2	2	5.1211	0.0046514	1.15568	0.539878	0.0120423	-1.09803	1.91929	['P53905']	LSM7
sp|P48363|PFD3_YEAST	5	3	inf	0.00470211	0.224463	0.189464	0.0121586	-0.244554	1.91512	['P48363']	PAC10
sp|P41939|IDHC_YEAST	5	2	1.12349	0.00475142	0.788309	0.629942	0.0122711	-0.323542	1.91112	['P41939']	IDP2
sp|P16861|PFKA1_YEAST	37	18	9.59763	0.00475838	0.894389	1.13384	0.0122741	0.342238	1.91101	['P16861']	PFK1
sp|P32626|ENOPH_YEAST	5	2	-7.54535	0.00494247	0.321964	1.1016	0.0127333	1.77464	1.89506	['P32626']	UTR4
sp|P39744|NOC2_YEAST	10	4	-11.7542	0.00501307	0.346581	0.288853	0.0128995	-0.262859	1.88943	['P39744']	NOC2
sp|P43582|WWM1_YEAST	2	2	-0.114906	0.0050388	1.17114	0.455695	0.0129499	-1.36177	1.88773	['P43582']	WWM1
sp|Q12032|AIM41_YEAST	4	4	1.83541	0.0051314	0.960215	0.551861	0.0131718	-0.799053	1.88035	['Q12032']	AIM41
sp|P13587|ATN1_YEAST;sp|Q01896|ATN2_YEAST	9	6	-11.2184	0.00515593	0.345534	0.990656	0.0132187	1.51956	1.87881	['P13587', 'Q01896']	ENA1
sp|P06103|EIF3B_YEAST	22	12	4.77718	0.00525736	0.363678	0.404922	0.0134624	0.154984	1.87088	['P06103']	PRT1
sp|P07257|QCR2_YEAST	13	6	1.56723	0.00537566	0.647749	0.392802	0.0137487	-0.721633	1.86174	['P07257']	QCR2
sp|P38248|ECM33_YEAST	4	3	5.46617	0.00548028	1.18016	0.850015	0.0139993	-0.473419	1.85389	['P38248']	ECM33
sp|P38912|IF1A_YEAST	8	4	-3.86092	0.00557385	1.49982	0.673291	0.0142109	-1.15549	1.84738	['P38912']	TIF11
sp|P40457|MLP2_YEAST	5	3	inf	0.00557659	0.36841	0.19335	0.0142109	-0.930097	1.84738	['P40457']	MLP2
sp|Q01080|RPA49_YEAST	12	6	-19.4951	0.00561946	0.272849	0.264221	0.0143028	-0.0463606	1.84458	['Q01080']	RPA49
sp|P12688|YPK1_YEAST	11	7	-0.673903	0.00565297	0.251143	0.619653	0.0143708	1.30295	1.84252	['P12688']	YPK1
sp|Q03973|HMO1_YEAST	6	3	1.17898	0.00568985	0.605515	0.103188	0.0144472	-2.55288	1.84022	['Q03973']	HMO1
sp|Q04660|ERB1_YEAST	15	7	-12.9725	0.00571385	0.28919	0.152284	0.0144907	-0.925254	1.83891	['Q04660']	ERB1
sp|Q03655|GAS3_YEAST	7	4	-3.6943	0.00575312	0.444319	0.0775226	0.0145727	-2.51891	1.83646	['Q03655']	GAS3
sp|P14832|CYPH_YEAST	11	6	14.1815	0.00577064	1.26718	0.784675	0.0145996	-0.691458	1.83566	['P14832']	CPR1
sp|O13563-2|RPN13_YEAST;sp|O13563|RPN13_YEAST	5	4	inf	0.00585978	0.533937	0.199685	0.0148073	-1.41894	1.82952	['O13563-2', 'O13563']	RPN13
sp|P22515|UBA1_YEAST	38	22	1.72557	0.00594245	0.521675	0.366461	0.0149983	-0.50949	1.82396	['P22515']	UBA1
sp|Q07824|TPO1_YEAST	2	2	inf	0.00615763	0.389803	0.33316	0.0155228	-0.22653	1.80903	['Q07824']	TPO1
sp|P53224|ORM1_YEAST	2	2	-10.0686	0.0061707	0.399729	0.270147	0.0155372	-0.565277	1.80863	['P53224']	ORM1
sp|P41810|COPB_YEAST	21	12	-10.3661	0.00618564	0.345468	0.539264	0.0155563	0.642438	1.80809	['P41810']	SEC26
sp|Q02630|NU116_YEAST	3	3	inf	0.00620674	0.306278	0.56915	0.0155907	0.893965	1.80713	['Q02630']	NUP116
sp|P25040|TSR4_YEAST	7	4	-56.9832	0.00626891	0.476778	0.318146	0.0157282	-0.583628	1.80332	['P25040']	TSR4
sp|P25296|CANB_YEAST	7	3	-7.54832	0.00628462	0.593259	0.456125	0.0157489	-0.379233	1.80275	['P25296']	CNB1
sp|P42943|TCPH_YEAST	19	15	-21.0069	0.0065043	0.421228	0.27836	0.01628	-0.597649	1.78834	['P42943']	CCT7
sp|P32565|RPN2_YEAST	20	7	0.177092	0.00651367	0.925082	0.563369	0.0162842	-0.715501	1.78823	['P32565']	RPN2
sp|P41057|RS29A_YEAST	4	2	1.7704	0.00662164	0.894703	0.155345	0.0165345	-2.52593	1.78161	['P41057']	RPS29A
sp|P38816|TRXB2_YEAST	2	2	inf	0.00665163	0.641744	0.269003	0.0165898	-1.25437	1.78016	['P38816']	TRR2
sp|Q03264|NGL2_YEAST	5	3	-2.56172	0.00667325	0.180859	0.448299	0.016624	1.30959	1.77926	['Q03264']	NGL2
sp|P32610|VATD_YEAST	3	2	-13.1189	0.00671933	1.26829	0.356759	0.0167191	-1.82986	1.77679	['P32610']	VMA8
sp|P39517|DHH1_YEAST	11	7	0.423104	0.00674137	0.35631	0.49295	0.0167542	0.468308	1.77588	['P39517']	DHH1
sp|Q04373|PUF6_YEAST	12	6	5.76144	0.00678619	0.452479	0.653598	0.0168457	0.530552	1.77351	['Q04373']	PUF6
sp|P32497|EIF3C_YEAST	20	8	-8.71319	0.00708508	0.257351	0.0712005	0.0175611	-1.85378	1.75545	['P32497']	NIP1
sp|P40988|FET4_YEAST	2	2	inf	0.00709104	0.279109	0.577085	0.0175611	1.04796	1.75545	['P40988']	FET4
sp|P53734|DBP6_YEAST	4	2	-3.12166	0.00730699	0.476019	0.22788	0.018054	-1.06275	1.74343	['P53734']	DBP6
sp|P24279|MCM3_YEAST	14	5	-1.14779	0.00730716	0.222504	0.570195	0.018054	1.35762	1.74343	['P24279']	MCM3
sp|P25037|UBP1_YEAST	7	5	-7.5687	0.00731738	0.352667	0.672348	0.0180581	0.9309	1.74333	['P25037']	UBP1
sp|Q12165|ATPD_YEAST	4	2	-37.543	0.00732628	0.340953	0.116839	0.0180589	-1.54505	1.74331	['Q12165']	ATP16
sp|P06786|TOP2_YEAST	7	4	inf	0.00742575	0.364605	0.23703	0.0182828	-0.621263	1.73796	['P06786']	TOP2
sp|Q08923|CTI6_YEAST	4	2	inf	0.00746079	0.360556	0.68852	0.0183384	0.933275	1.73664	['Q08923']	CTI6
sp|P41058|RS29B_YEAST	5	3	-0.177302	0.00746575	1.15435	0.49295	0.0183384	-1.22756	1.73664	['P41058']	RPS29B
sp|P32771|FADH_YEAST	9	5	-10.4785	0.00748761	0.607166	0.311033	0.0183708	-0.965026	1.73587	['P32771']	SFA1
sp|P29478|SEC65_YEAST	7	5	-10.9695	0.00756443	0.462215	0.421949	0.0185377	-0.131495	1.73194	['P29478']	SEC65
sp|Q12211|PUS1_YEAST	8	5	-7.51271	0.00776695	0.449252	0.42021	0.0190119	-0.096417	1.72097	['Q12211']	PUS1
sp|P34241|URB1_YEAST	4	2	inf	0.0078547	0.753081	0.3815	0.0192044	-0.98112	1.7166	['P34241']	URB1
sp|P11986|INO1_YEAST	4	3	-105.785	0.0082241	0.573991	0.372473	0.020063	-0.623889	1.6976	['P11986']	INO1
sp|P19211|IF5A2_YEAST	6	4	inf	0.00822487	1.12915	0.493062	0.020063	-1.1954	1.6976	['P19211']	ANB1
sp|P38264|PHO88_YEAST	5	2	-13.4003	0.00828156	0.254439	1.34018	0.0201779	2.39704	1.69512	['P38264']	PHO88
sp|P13856|RSR1_YEAST	3	2	-11.0499	0.00889158	0.734974	0.410726	0.0216393	-0.839518	1.66476	['P13856']	RSR1
sp|Q12386|ARP8_YEAST	3	2	inf	0.00893484	0.286207	0.619578	0.0217195	1.11423	1.66315	['Q12386']	ARP8
sp|P51402|RL37B_YEAST	5	2	-5.3877	0.00895845	1.93691	0.516286	0.0217518	-1.90751	1.6625	['P51402']	RPL37B
sp|P13574|STE12_YEAST	2	2	-6.40779	0.00911776	0.395655	0.427331	0.0221132	0.111111	1.65535	['P13574']	STE12
sp|P49166|RL37A_YEAST	6	2	-6.02806	0.00916229	1.8109	0.532384	0.0221957	-1.76617	1.65373	['P49166']	RPL37A
sp|P43609|RSC8_YEAST	9	4	-11.1166	0.00920715	0.414867	0.224095	0.0222788	-0.888537	1.65211	['P43609']	RSC8
sp|Q12414|YP11B_YEAST	27	15	5.85805	0.00933539	0.504205	0.226421	0.0225632	-1.155	1.6466	['Q12414']	TY1B-PL
sp|P43123|UAP1_YEAST	21	8	1.35904	0.00936782	0.507347	0.223121	0.0226017	-1.18515	1.64586	['P43123']	QRI1
sp|P0C2J1|YP14B_YEAST	23	12	3.82089	0.00937276	0.549344	0.231603	0.0226017	-1.24606	1.64586	['P0C2J1']	TY1B-PR3
sp|Q07527|TRM3_YEAST	3	2	inf	0.00943541	0.423373	0.665567	0.0227269	0.652654	1.64346	['Q07527']	TRM3
sp|Q04031|RRP17_YEAST	3	3	-9.89114	0.00946583	0.383425	0.641315	0.0227741	0.742091	1.64256	['Q04031']	RRP17
sp|Q08960|TYW1_YEAST	2	2	inf	0.00949267	0.242333	0.642146	0.0227907	1.40591	1.64224	['Q08960']	TYW1
sp|P33775|PMT1_YEAST	5	2	-11.6884	0.00949431	0.453998	0.31935	0.0227907	-0.507548	1.64224	['P33775']	PMT1
sp|P32529|RPA12_YEAST	3	2	inf	0.00958169	0.660577	0.257448	0.0229743	-1.35944	1.63876	['P32529']	RPA12
sp|P50623|UBC9_YEAST	3	2	-13.4304	0.00963084	0.327253	0.110814	0.0230659	-1.56226	1.63703	['P50623']	UBC9
sp|P53252|PIL1_YEAST	14	9	0.927829	0.00964629	0.987229	1.01442	0.0230767	0.039193	1.63683	['P53252']	PIL1
sp|P13586|ATC1_YEAST	6	2	-4.41723	0.00971321	0.277958	0.527769	0.023178	0.925037	1.63492	['P13586']	PMR1
sp|Q12460|NOP56_YEAST	21	9	-0.299782	0.00971382	0.415832	0.173537	0.023178	-1.26076	1.63492	['Q12460']	NOP56
sp|Q06144|ORM2_YEAST	2	2	inf	0.00972156	0.215108	0.437766	0.023178	1.0251	1.63492	['Q06144']	ORM2
sp|P43598|IGD1_YEAST	3	2	5.50215	0.00974154	0.393766	0.153105	0.0231994	-1.36282	1.63452	['P43598']	IGD1
sp|Q12449|AHA1_YEAST	11	3	2.70262	0.00976795	0.433253	0.407099	0.0232361	-0.089828	1.63384	['Q12449']	AHA1
sp|P50095|IMDH3_YEAST	18	12	12.1416	0.00981511	1.06785	0.934932	0.0233219	-0.191776	1.63224	['P50095']	IMD3
sp|P53265|YG2W_YEAST	2	2	inf	0.00988159	0.543421	0.208412	0.0234535	-1.38263	1.62979	['P53265']	YGR111W
sp|Q12288|YL126_YEAST	3	2	inf	0.00995491	0.577397	0.19178	0.023601	-1.59011	1.62707	['Q12288']	YLR126C
sp|Q03774|TRM82_YEAST	4	2	inf	0.0100033	0.591461	0.349917	0.023689	-0.757269	1.62545	['Q03774']	TRM82
sp|P37291|GLYC_YEAST	23	9	1.33833	0.0102217	0.980949	0.544389	0.024179	-0.849541	1.61656	['P37291']	SHM2
sp|Q12019|MDN1_YEAST	38	12	-6.40719	0.0102454	0.38258	0.703685	0.0242081	0.879167	1.61604	['Q12019']	MDN1
sp|P53551|H1_YEAST	4	2	inf	0.0102648	0.478333	0.50311	0.0242267	0.0728598	1.61571	['P53551']	HHO1
sp|P23337|GYS1_YEAST	7	5	-4.80309	0.0102988	0.496114	0.228601	0.0242798	-1.11784	1.61476	['P23337']	GSY1
sp|P53326|YG5L_YEAST	2	2	inf	0.0103943	0.30349	0.731344	0.0244777	1.2689	1.61123	['P53326']	YGR266W
sp|P53883|NOP13_YEAST	8	3	-9.65854	0.0104487	0.258045	0.558792	0.0245354	1.11469	1.61021	['P53883']	NOP13
sp|Q03497|STE20_YEAST	7	2	inf	0.0104596	0.529469	0.251515	0.0245354	-1.0739	1.61021	['Q03497']	STE20
sp|P38426|TPS3_YEAST	14	6	-5.12225	0.0104607	0.226701	0.519402	0.0245354	1.19606	1.61021	['P38426']	TPS3
sp|Q05636|RRP45_YEAST	7	4	-3.34413	0.0104653	0.504748	0.321167	0.0245354	-0.652239	1.61021	['Q05636']	RRP45
sp|P43586|LOC1_YEAST	4	3	-0.382719	0.0105633	0.739637	0.291026	0.0247377	-1.34567	1.60664	['P43586']	LOC1
sp|P32469|DPH5_YEAST	7	6	-5.27566	0.0107183	0.490001	0.281175	0.0250727	-0.801315	1.6008	['P32469']	DPH5
sp|P38063|KPR4_YEAST	2	2	inf	0.0108142	0.536063	0.45869	0.025269	-0.224882	1.59741	['P38063']	PRS4
sp|Q02201|OSH6_YEAST	2	2	inf	0.0109167	0.386797	1.20496	0.0254804	1.63933	1.59379	['Q02201']	OSH6
sp|Q99369|FSH3_YEAST	5	2	-4.82112	0.0110732	0.369954	0.166981	0.0258171	-1.14767	1.58809	['Q99369']	FSH3
sp|P33296|UBC6_YEAST	2	2	inf	0.0111053	0.185925	0.478036	0.0258634	1.3624	1.58731	['P33296']	UBC6
sp|Q12349|ATP14_YEAST	3	2	inf	0.011129	0.66971	0.193813	0.0258899	-1.78887	1.58687	['Q12349']	ATP14
sp|P11491|PPB_YEAST	9	6	3.68012	0.0112283	0.564861	0.320727	0.0260922	-0.81655	1.58349	['P11491']	PHO8
sp|P40303|PSA4_YEAST	6	3	7.88849	0.0112535	0.771296	1.24494	0.0261219	0.690714	1.583	['P40303']	PRE6
sp|Q08412|CUE5_YEAST	9	4	-2.40528	0.0113252	0.520766	0.231926	0.0261772	-1.16697	1.58208	['Q08412']	CUE5
sp|P32333|MOT1_YEAST	4	3	-3.46132	0.0113382	0.158128	0.341761	0.0261772	1.1119	1.58208	['P32333']	MOT1
sp|P53296|ATF2_YEAST	4	3	-12.9665	0.0113442	0.0192585	0.117405	0.0261772	2.60792	1.58208	['P53296']	ATF2
sp|P02293|H2B1_YEAST;sp|P02294|H2B2_YEAST	7	3	-2.42807	0.0113501	0.140799	0.0291241	0.0261772	-2.27335	1.58208	['P02293', 'P02294']	HTB1
sp|Q12008|PMG2_YEAST	4	3	9.03371	0.0113543	0.484075	0.31166	0.0261772	-0.635257	1.58208	['Q12008']	GPM2
sp|P30952|MASY_YEAST	8	3	-12.3067	0.0113639	0.426036	0.203416	0.0261772	-1.06654	1.58208	['P30952']	MLS1
sp|P35127|UBL1_YEAST	3	2	-2.51621	0.0113673	0.574083	0.375607	0.0261772	-0.612037	1.58208	['P35127']	YUH1
sp|P53044|UFD1_YEAST	6	2	3.09661	0.0113865	0.0787315	0.125649	0.0261772	0.674384	1.58208	['P53044']	UFD1
sp|P38961|RRP8_YEAST	10	3	inf	0.0113945	0.123727	0.365005	0.0261772	1.56076	1.58208	['P38961']	RRP8
sp|Q08235|BRX1_YEAST	4	2	-12.5821	0.0114014	0.323725	0.693662	0.0261772	1.09946	1.58208	['Q08235']	BRX1
sp|P23639|PSA2_YEAST	7	4	-5.59572	0.0114208	0.46859	0.48388	0.0261914	0.0463244	1.58184	['P23639']	PRE8
sp|Q03629|YMH9_YEAST	4	4	0.352841	0.0114324	0.542133	0.218243	0.0261914	-1.31271	1.58184	['Q03629']	YML079W
sp|Q06679|UTP4_YEAST	7	3	inf	0.0114594	0.351367	0.252766	0.026214	-0.475178	1.58147	['Q06679']	UTP4
sp|P25298|RNA14_YEAST	3	3	inf	0.0114671	0.305821	0.221099	0.026214	-0.467994	1.58147	['P25298']	RNA14
sp|P89105|CTR9_YEAST	3	3	inf	0.0115443	0.297321	0.330325	0.0263554	0.151862	1.57913	['P89105']	CTR9
sp|P25382|NLE1_YEAST	4	3	inf	0.0115539	0.393407	0.189478	0.0263554	-1.05399	1.57913	['P25382']	RSA4
sp|P50089|YG51_YEAST	3	3	inf	0.0115707	0.391211	0.342157	0.0263631	-0.193287	1.579	['P50089']	YGR237C
sp|P13517|CAPZB_YEAST	10	3	-2.68597	0.0115823	0.240431	0.142729	0.0263631	-0.752339	1.579	['P13517']	CAP2
sp|P43579|IES1_YEAST	3	2	-6.29948	0.0116044	0.526782	0.315453	0.0263851	-0.739778	1.57864	['P43579']	IES1
sp|P38197|PLPHP_YEAST	9	2	-2.22027	0.0116271	1.15295	0.282649	0.0264082	-2.02824	1.57826	['P38197']	YBL036C
sp|P53327|SLH1_YEAST	2	2	-0.41634	0.011686	0.298592	0.672823	0.0264915	1.17205	1.57689	['P53327']	SLH1
sp|P28240|ACEA_YEAST	10	3	4.91136	0.0116971	0.173163	0.072058	0.0264915	-1.2649	1.57689	['P28240']	ICL1
sp|P25299|RNA15_YEAST	3	3	inf	0.011711	0.411048	0.346794	0.0264915	-0.24523	1.57689	['P25299']	RNA15
sp|P40212|RL13B_YEAST	13	7	1.55471	0.0117266	1.11539	0.894558	0.0264915	-0.318301	1.57689	['P40212']	RPL13B
sp|Q12690|RL13A_YEAST	12	7	1.79936	0.0117266	1.11513	0.894755	0.0264915	-0.317651	1.57689	['Q12690']	RPL13A
sp|P50107|LGUL_YEAST	7	7	6.71287	0.01174	0.674018	0.308091	0.0264935	-1.12943	1.57686	['P50107']	GLO1
sp|P29055|TF2B_YEAST	5	2	-11.6373	0.0118071	0.425558	0.501645	0.0266164	0.237311	1.57485	['P29055']	SUA7
sp|P04650|RL39_YEAST	3	3	-7.18146	0.0118454	0.473634	0.177488	0.0266486	-1.41605	1.57433	['P04650']	RPL39
sp|Q01454|CTF4_YEAST	3	3	inf	0.0118466	0.435333	0.201114	0.0266486	-1.11411	1.57433	['Q01454']	CTF4
sp|P41895|T2FA_YEAST	11	5	1.21588	0.0118856	0.419956	0.631389	0.0267078	0.588292	1.57336	['P41895']	TFG1
sp|P47818|CCC1_YEAST	5	3	-5.51078	0.0119834	0.46975	0.634827	0.0268989	0.434469	1.57027	['P47818']	CCC1
sp|P32501|EI2BE_YEAST	7	3	-3.51472	0.012019	0.3578	0.270506	0.0269112	-0.403494	1.57007	['P32501']	GCD6
sp|P12945|NAT1_YEAST	10	6	-12.6545	0.0120338	0.484757	0.667423	0.0269112	0.461341	1.57007	['P12945']	NAT1
sp|Q06689|YL413_YEAST	7	3	-6.73703	0.0120387	0.360355	0.241004	0.0269112	-0.580363	1.57007	['Q06689']	YLR413W
sp|P46669|RPA43_YEAST	5	3	-11.3176	0.0120467	0.382905	0.1944	0.0269112	-0.977953	1.57007	['P46669']	RPA43
sp|P33309|DOM34_YEAST	2	2	inf	0.0120738	0.437919	0.553808	0.0269112	0.338721	1.57007	['P33309']	DOM34
sp|P33755|NPL4_YEAST	5	5	-0.518968	0.0120743	0.442729	0.753735	0.0269112	0.767633	1.57007	['P33755']	NPL4
sp|Q06833|YP091_YEAST	5	3	-2.96881	0.0120781	0.282122	0.473449	0.0269112	0.746891	1.57007	['Q06833']	YPR091C
sp|Q00816|REG1_YEAST	5	3	-7.62142	0.0121029	0.440257	0.668854	0.026938	0.603347	1.56963	['Q00816']	REG1
sp|P31384|CCR4_YEAST	5	3	0.352574	0.0121973	0.305329	0.493337	0.0270962	0.692209	1.56709	['P31384']	CCR4
sp|P39998|EDC3_YEAST	3	2	-7.0569	0.0121997	0.212669	0.435277	0.0270962	1.03333	1.56709	['P39998']	EDC3
sp|P32445|RIM1_YEAST	6	5	-1.54594	0.0122556	0.675036	0.811764	0.0271814	0.266098	1.56573	['P32445']	RIM1
sp|O43137|YB085_YEAST	5	4	2.98376	0.0122639	1.37372	0.743961	0.0271814	-0.884788	1.56573	['O43137']	YBR085C-A
sp|P42838|LEM3_YEAST	3	2	inf	0.0123391	0.505393	1.02764	0.0273195	1.02386	1.56353	['P42838']	LEM3
sp|P38351|PAF1_YEAST	7	6	inf	0.0124292	0.185074	0.279494	0.0274902	0.594714	1.56082	['P38351']	PAF1
sp|P38688|SRP72_YEAST	8	4	inf	0.0124781	0.482391	0.617285	0.0275693	0.355733	1.55957	['P38688']	SRP72
sp|P20606|SAR1_YEAST	8	2	0.990535	0.0124925	0.244501	0.0481643	0.0275724	-2.3438	1.55953	['P20606']	SAR1
sp|P25386|USO1_YEAST	21	13	-9.9994	0.0125399	0.277707	0.475791	0.0276481	0.776762	1.55833	['P25386']	USO1
sp|P53119|HUL5_YEAST	2	2	inf	0.0126127	0.365964	0.572092	0.0277795	0.644546	1.55628	['P53119']	HUL5
sp|Q06493|YLH47_YEAST	2	2	inf	0.0126706	0.28781	0.574379	0.0278545	0.996888	1.5551	['Q06493']	YLH47
sp|Q05040|FAR8_YEAST	3	3	inf	0.0126858	0.472967	0.465683	0.0278545	-0.0223929	1.5551	['Q05040']	FAR8
sp|P52893|ALAM_YEAST	5	2	-9.37771	0.0126863	0.409278	0.2001	0.0278545	-1.03236	1.5551	['P52893']	ALT1
sp|Q06137|YL345_YEAST	2	2	9.4848	0.0127611	0.340344	0.549484	0.027988	0.691081	1.55303	['Q06137']	YLR345W
sp|P36009|DHR2_YEAST	2	2	4.95799	0.0127737	0.0767961	0.335436	0.027988	2.12693	1.55303	['P36009']	DHR2
sp|P32458|CDC11_YEAST	5	2	inf	0.0129237	0.45404	0.450783	0.0282874	-0.0103868	1.54841	['P32458']	CDC11
sp|P39705|NUP60_YEAST	7	6	-4.05378	0.0130102	0.486443	0.392308	0.0284472	-0.310284	1.54596	['P39705']	NUP60
sp|P39516|RS14B_YEAST	11	4	12.322	0.0132448	1.19397	0.837541	0.0289302	-0.511536	1.53865	['P39516']	RPS14B
sp|P40850|MKT1_YEAST	5	3	-10.3088	0.0132632	0.154381	0.334142	0.0289405	1.11397	1.53849	['P40850']	MKT1
sp|P0CT04|IPB2_YEAST	6	3	-1.36764	0.0133775	1.25073	0.340778	0.0291597	-1.87587	1.53522	['P0CT04']	PBI2
sp|P32798|COT1_YEAST	2	2	inf	0.0136205	0.347939	0.648895	0.0296587	0.89915	1.52785	['P32798']	COT1
sp|P38883|RIX1_YEAST	8	3	-14.1302	0.0136405	0.305748	0.243057	0.0296717	-0.331052	1.52766	['P38883']	RIX1
sp|P27882|ERV1_YEAST	2	2	-0.928041	0.0136792	0.416992	0.429621	0.0297252	0.0430453	1.52687	['P27882']	ERV1
sp|Q12377|RPN6_YEAST	14	8	-1.25603	0.0137177	0.253087	0.499316	0.0297677	0.980322	1.52625	['Q12377']	RPN6
sp|P39692|MET10_YEAST	7	3	inf	0.013727	0.428595	0.230319	0.0297677	-0.89598	1.52625	['P39692']	MET10
sp|Q03063|DIG1_YEAST	5	2	inf	0.0138328	0.525896	0.229236	0.0299664	-1.19794	1.52337	['Q03063']	DIG1
sp|Q05583|CIAO1_YEAST	3	3	inf	0.0138529	0.578633	0.471348	0.0299792	-0.295854	1.52318	['Q05583']	CIA1
sp|P20485|KICH_YEAST	3	2	-22.7156	0.0138984	0.675379	0.31032	0.0300468	-1.12194	1.5222	['P20485']	CKI1
sp|P47104|RAV1_YEAST	3	3	inf	0.0139298	0.286379	0.161505	0.0300584	-0.826342	1.52203	['P47104']	RAV1
sp|P47075|VTC4_YEAST	17	6	5.45699	0.0139323	0.387663	0.690092	0.0300584	0.831984	1.52203	['P47075']	VTC4
sp|Q92393|YO12B_YEAST	26	13	6.25134	0.0140678	0.545647	0.23937	0.0303197	-1.18873	1.51827	['Q92393']	TY1B-OR
sp|P53312|SUCB_YEAST	9	8	3.25041	0.0140947	0.515499	0.26752	0.0303468	-0.946323	1.51789	['P53312']	LSC2
sp|P38629|RFC3_YEAST	5	2	inf	0.0141872	0.471417	1.02369	0.0305148	1.11871	1.51549	['P38629']	RFC3
sp|Q12754|RRP12_YEAST	15	7	-6.70606	0.0143204	0.0498015	0.106825	0.0307699	1.10099	1.51187	['Q12754']	RRP12
sp|P28274|URA7_YEAST	16	6	7.64501	0.0144743	0.510404	0.611638	0.031069	0.261038	1.50767	['P28274']	URA7
sp|P48361|ASK10_YEAST	3	3	inf	0.0145517	0.493342	0.419091	0.0312034	-0.235323	1.5058	['P48361']	ASK10
sp|P40579|YIV5_YEAST	8	4	-5.66825	0.0146619	0.480154	0.143755	0.0313882	-1.73989	1.50323	['P40579']	YIR035C
sp|P54885|PROA_YEAST	20	7	8.66081	0.0146676	1.16637	0.855257	0.0313882	-0.447593	1.50323	['P54885']	PRO2
sp|P32644|ECM32_YEAST	3	2	inf	0.0149142	0.371456	0.427616	0.0318835	0.203127	1.49643	['P32644']	ECM32
sp|P02400|RLA4_YEAST	6	3	-2.78448	0.0149309	1.20815	0.809072	0.0318848	-0.578464	1.49642	['P02400']	RPP2B
sp|P34226|SKT5_YEAST	3	3	inf	0.0149451	0.317718	0.197715	0.0318848	-0.684322	1.49642	['P34226']	SKT5
sp|P26785|RL16B_YEAST	13	9	22.2341	0.0150835	1.20638	0.834816	0.0321477	-0.531153	1.49285	['P26785']	RPL16B
sp|Q04067|EIF3G_YEAST	8	4	-0.455705	0.015435	0.887084	1.1554	0.0328636	0.381256	1.48329	['Q04067']	TIF35
sp|P09032|EI2BG_YEAST	3	2	inf	0.015507	0.298747	0.477917	0.0329836	0.677834	1.4817	['P09032']	GCD1
sp|Q12220|UTP12_YEAST	3	2	2.38844	0.0156324	0.627619	0.314304	0.033217	-0.997727	1.47864	['Q12220']	DIP2
sp|P53903|PGA2_YEAST	5	3	-6.84616	0.0156529	0.209824	0.369711	0.0332231	0.817221	1.47856	['P53903']	PGA2
sp|P20424|SRP54_YEAST	6	3	-1.98547	0.0156668	0.450032	0.240404	0.0332231	-0.904565	1.47856	['P20424']	SRP54
sp|P41811|COPB2_YEAST	23	6	-9.77859	0.015723	1.16179	0.856354	0.0332729	-0.440076	1.47791	['P41811']	SEC27
sp|P40007|NOP16_YEAST	4	3	12.9776	0.0157232	0.341605	0.569624	0.0332729	0.737681	1.47791	['P40007']	NOP16
sp|P38331|YB92_YEAST	4	2	9.64993	0.0157376	0.447413	0.267989	0.0332729	-0.739437	1.47791	['P38331']	YBR242W
sp|P17883|SKI3_YEAST	6	3	-10.8862	0.0163301	0.474072	0.421286	0.0344909	-0.170306	1.4623	['P17883']	SKI3
sp|Q02776|TIM50_YEAST	6	2	1.81638	0.0164445	0.437283	1.24292	0.0346827	1.5071	1.45989	['Q02776']	TIM50
sp|Q07362|PBP4_YEAST	2	2	inf	0.0164538	0.419798	0.367322	0.0346827	-0.192651	1.45989	['Q07362']	PBP4
sp|P34237|CASP_YEAST	11	4	inf	0.0165034	0.386349	0.193217	0.0347526	-0.999687	1.45901	['P34237']	COY1
sp|Q08179|MDM38_YEAST	6	3	-2.04792	0.0167566	0.654009	0.400031	0.0352506	-0.7092	1.45283	['Q08179']	MDM38
sp|P23254|TKT1_YEAST	22	10	4.85404	0.0168301	1.11043	0.902019	0.0353701	-0.299886	1.45136	['P23254']	TKL1
sp|Q08446|SGT1_YEAST	2	2	inf	0.0169073	0.511938	0.472226	0.035497	-0.11649	1.44981	['Q08446']	SGT1
sp|P25719|CYPC_YEAST	7	6	7.53772	0.0169501	0.451149	0.318555	0.0355514	-0.502062	1.44914	['P25719']	CPR3
sp|Q12017|PLP2_YEAST	5	2	-20.8952	0.0171478	0.178599	0.0359155	0.0358872	-2.31405	1.44506	['Q12017']	PLP2
sp|P38747|OTU2_YEAST	5	3	inf	0.0171517	0.35853	0.582781	0.0358872	0.700861	1.44506	['P38747']	OTU2
sp|P47035|NET1_YEAST	10	4	-6.86652	0.0171612	0.128659	0.0305498	0.0358872	-2.07432	1.44506	['P47035']	NET1
sp|P53313|SDA1_YEAST	7	2	2.96284	0.0172638	0.904822	0.652426	0.036066	-0.47182	1.4429	['P53313']	SDA1
sp|P04449|RL24A_YEAST	7	4	1.65835	0.0174184	1.39187	0.733853	0.0363529	-0.923463	1.43946	['P04449']	RPL24A
sp|P26755|RFA3_YEAST	3	2	2.2845	0.0174466	0.674711	0.608467	0.0363757	-0.149089	1.43919	['P26755']	RFA3
sp|P53136|NSA1_YEAST	7	5	inf	0.0174653	0.287293	0.242042	0.0363788	-0.247263	1.43915	['P53136']	NSA1
sp|Q04212|ARA2_YEAST	4	3	inf	0.017578	0.411994	0.281783	0.0365776	-0.54804	1.43679	['Q04212']	ARA2
sp|P36076|CAB3_YEAST	2	2	inf	0.0177125	0.309897	0.361109	0.036821	0.220643	1.4339	['P36076']	CAB3
sp|Q12480|ETFA_YEAST	6	5	-12.5745	0.0178679	0.500686	0.359914	0.0371076	-0.476253	1.43054	['Q12480']	AIM45
sp|P53900|PFD4_YEAST	3	3	-10.7238	0.0179312	0.681801	0.553222	0.0372024	-0.301494	1.42943	['P53900']	GIM3
sp|O14467|MBF1_YEAST	11	6	-0.537443	0.0179762	1.00677	0.993659	0.0372591	-0.0189114	1.42877	['O14467']	MBF1
sp|P23201|SPA2_YEAST	22	8	-7.31307	0.0182344	0.542139	0.256098	0.0377571	-1.08197	1.423	['P23201']	SPA2
sp|D6VTK4|STE2_YEAST	3	2	inf	0.0183188	0.414454	0.440838	0.0378853	0.089039	1.42153	['D6VTK4']	STE2
sp|O13516|RS9A_YEAST	15	9	4.69068	0.0183322	1.0148	0.983392	0.0378853	-0.0453558	1.42153	['O13516']	RPS9A
sp|Q06485|ATG33_YEAST	2	2	inf	0.0183681	1.02082	0.2076	0.0378924	-2.29786	1.42145	['Q06485']	ATG33
sp|Q07395|SYO1_YEAST	4	3	inf	0.0183715	0.33997	0.439631	0.0378924	0.370889	1.42145	['Q07395']	SYO1
sp|P54114|ALDH3_YEAST	9	5	-4.35548	0.0184769	0.322656	0.16829	0.0380724	-0.939045	1.41939	['P54114']	ALD3
sp|Q08548|ALE1_YEAST	4	2	inf	0.018611	0.341776	0.172597	0.0383113	-0.985648	1.41667	['Q08548']	ALE1
sp|P46654|RSSA2_YEAST	9	6	1.44579	0.0187766	1.26635	0.769836	0.0386147	-0.718049	1.41325	['P46654']	RPS0B
sp|P32191|GPDM_YEAST	2	2	inf	0.0188574	0.377627	0.551491	0.038743	0.546375	1.41181	['P32191']	GUT2
sp|Q12012|YO289_YEAST	2	2	inf	0.0188947	0.336606	0.612678	0.0387818	0.864068	1.41137	['Q12012']	YOR289W
sp|P40548|SNL1_YEAST	2	2	inf	0.0190343	0.693489	0.66978	0.0389877	-0.0501862	1.40907	['P40548']	SNL1
sp|P53834|HCH1_YEAST	7	4	-0.185411	0.0190545	0.52526	0.816323	0.0389877	0.636108	1.40907	['P53834']	HCH1
sp|Q12451|OSH2_YEAST	9	4	inf	0.019059	0.38864	0.389383	0.0389877	0.0027563	1.40907	['Q12451']	OSH2
sp|P38755|OSH7_YEAST	6	3	-14.5712	0.0190689	0.250085	0.245302	0.0389877	-0.0278557	1.40907	['P38755']	OSH7
sp|P36123|SA190_YEAST	3	2	-17.5368	0.01925	0.22388	0.26031	0.03932	0.217507	1.40539	['P36123']	SAP190
sp|P07262|DHE4_YEAST	24	15	13.1821	0.0192706	1.08799	0.916965	0.0393239	-0.246725	1.40534	['P07262']	GDH1
sp|Q05027|TAF9_YEAST	2	2	-7.95972	0.0194556	0.432797	0.382364	0.0396632	-0.178745	1.40161	['Q05027']	TAF9
sp|Q12038|SRO7_YEAST	2	2	5.94377	0.0196572	0.406691	0.599281	0.0400355	0.559299	1.39755	['Q12038']	SRO7
sp|Q12136|SAS10_YEAST	12	4	-5.85623	0.0197808	0.452923	0.23355	0.0402482	-0.955537	1.39525	['Q12136']	SAS10
sp|P09938|RIR2_YEAST	23	13	7.91536	0.0198612	1.13214	0.879278	0.040373	-0.364659	1.39391	['P09938']	RNR2
sp|P53843|IST1_YEAST	2	2	0.86368	0.02006	1.10748	0.497493	0.0407379	-1.15453	1.39	['P53843']	IST1
sp|P36145|T2EB_YEAST	4	3	-43.7766	0.0201023	0.492737	0.648394	0.0407844	0.396052	1.38951	['P36145']	TFA2
sp|Q03305|RMT2_YEAST	3	2	inf	0.0206846	0.354392	0.383076	0.0419257	0.112285	1.37752	['Q03305']	RMT2
sp|P38137|FAT2_YEAST	7	3	-12.0788	0.0208001	0.37041	0.561427	0.0421193	0.599977	1.37552	['P38137']	PCS60
sp|P39107|MNN9_YEAST	2	2	inf	0.0209155	0.506116	1.03861	0.0423123	1.03712	1.37353	['P39107']	MNN9
sp|P22134|MAG_YEAST	2	2	inf	0.0210769	0.379363	0.591754	0.042598	0.641418	1.37061	['P22134']	MAG1
sp|P0CX39|RS8A_YEAST;sp|P0CX40|RS8B_YEAST	9	4	4.89905	0.0211018	1.57726	0.580569	0.0426075	-1.44188	1.37051	['P0CX39', 'P0CX40']	RPS8A
sp|Q3E824|YO020_YEAST	3	3	inf	0.0213011	0.602201	0.204849	0.0429688	-1.55569	1.36685	['Q3E824']	YOR020W-A
sp|P38427|TSL1_YEAST	14	6	inf	0.021332	0.532857	0.291967	0.0429852	-0.867943	1.36668	['P38427']	TSL1
sp|P10662|RT01_YEAST	2	2	-0.107412	0.02135	0.290431	0.591259	0.0429852	1.02559	1.36668	['P10662']	MRP1
sp|P23291|KC11_YEAST	9	6	inf	0.021429	0.403361	0.333088	0.0431031	-0.276169	1.36549	['P23291']	YCK1
sp|P33767|OSTB_YEAST	8	5	-8.46365	0.0215113	0.201601	0.5589	0.0432275	1.47109	1.36424	['P33767']	WBP1
sp|P53946|ARP5_YEAST	3	3	-5.71329	0.0216433	0.317056	0.352023	0.0434514	0.150929	1.362	['P53946']	ARP5
sp|P14906|SEC63_YEAST	11	5	0.40993	0.0217008	0.393202	0.596365	0.0435254	0.600924	1.36126	['P14906']	SEC63
sp|P53235|EIF2A_YEAST	15	8	-1.35565	0.0217719	0.419921	0.26256	0.0436265	-0.677471	1.36025	['P53235']	YGR054W
sp|P26321|RL5_YEAST	14	8	7.55933	0.021896	1.18407	0.830973	0.0438335	-0.510885	1.35819	['P26321']	RPL5
sp|P38074|HMT1_YEAST	7	4	-2.14484	0.0219226	0.365302	0.999674	0.0438451	1.45237	1.35808	['P38074']	HMT1
sp|P43639|CSK2B_YEAST	2	2	inf	0.022482	0.519329	0.556982	0.0449215	0.100982	1.34755	['P43639']	CKB1
sp|P33399|LHP1_YEAST	12	7	-1.70561	0.0225274	0.549776	0.294522	0.0449363	-0.90047	1.3474	['P33399']	LHP1
sp|P33202|UFD4_YEAST	4	3	-6.18227	0.0225321	0.520904	0.675086	0.0449363	0.374055	1.3474	['P33202']	UFD4
sp|P22336|RFA1_YEAST	8	5	-3.96551	0.0225684	0.387192	0.61221	0.0449663	0.660978	1.34711	['P22336']	RFA1
sp|Q01477|UBP3_YEAST	4	2	-5.88227	0.0228467	0.552973	1.15922	0.0454683	1.06787	1.34229	['Q01477']	UBP3
sp|P40340|TBP7_YEAST	4	3	inf	0.0228634	0.516229	0.366368	0.0454683	-0.494717	1.34229	['P40340']	YTA7
sp|P46680|AIP1_YEAST	13	8	-3.05184	0.0229532	0.366076	0.175757	0.0456038	-1.05856	1.341	['P46680']	AIP1
sp|P19073|CDC42_YEAST	2	2	5.79907	0.0230604	0.783039	1.29675	0.0457737	0.727741	1.33938	['P19073']	CDC42
sp|Q06169|PEX30_YEAST	5	4	-9.92771	0.0232406	0.349065	0.513069	0.046088	0.555655	1.33641	['Q06169']	PEX30
sp|P40557|EPS1_YEAST	2	2	inf	0.0232945	0.21661	0.487499	0.0461515	1.1703	1.33581	['P40557']	EPS1
sp|P38181|NU170_YEAST	3	2	inf	0.0233278	0.0861977	0.33827	0.0461742	1.97245	1.3356	['P38181']	NUP170
sp|P53622|COPA_YEAST	21	9	-0.25947	0.0234533	0.447989	0.610791	0.0463012	0.447216	1.33441	['P53622']	COP1
sp|P40030|ERG28_YEAST	2	2	5.06442	0.0234545	0.226329	0.615483	0.0463012	1.4433	1.33441	['P40030']	ERG28
sp|Q12034|SLF1_YEAST	2	2	inf	0.0234578	0.604811	0.423272	0.0463012	-0.5149	1.33441	['Q12034']	SLF1
sp|P06242|KIN28_YEAST	2	2	inf	0.0235787	0.204247	0.195805	0.0464963	-0.0608934	1.33258	['P06242']	KIN28
sp|P25623|SYP1_YEAST	13	5	-13.5319	0.023628	0.582438	0.33377	0.0465501	-0.803251	1.33208	['P25623']	SYP1
sp|P53978|EF3B_YEAST	13	5	-0.64296	0.0236656	0.896429	1.12837	0.0465807	0.331977	1.33179	['P53978']	HEF3
sp|P04161|PUR3_YEAST	6	4	-5.29212	0.0238225	0.542114	0.303033	0.0468083	-0.839123	1.32968	['P04161']	ADE8
sp|O14468|YO304_YEAST	2	2	inf	0.0238256	0.268925	0.0940449	0.0468083	-1.51578	1.32968	['O14468']	YOR304C-A
sp|Q04409|EMI2_YEAST	24	10	12.0345	0.0238992	0.437754	0.142265	0.0469092	-1.62154	1.32874	['Q04409']	EMI2
sp|P32567|PAH1_YEAST	3	2	1.37155	0.0239332	0.440336	0.805635	0.0469323	0.871523	1.32853	['P32567']	PAH1
sp|P52918|MSN5_YEAST	3	3	inf	0.0239577	0.343754	0.541599	0.0469367	0.655851	1.32849	['P52918']	MSN5
sp|P21269|CCA1_YEAST	4	3	inf	0.023982	0.40095	0.157075	0.0469407	-1.35196	1.32845	['P21269']	CCA1
sp|P40018|RSMB_YEAST	3	2	-13.182	0.0240661	0.299856	0.64164	0.0470616	1.09749	1.32733	['P40018']	SMB1
sp|P07280|RS19A_YEAST;sp|P07281|RS19B_YEAST	15	7	1.22882	0.0243196	1.23602	0.791022	0.0474761	-0.643907	1.32353	['P07280', 'P07281']	RPS19A
sp|P38988|GGC1_YEAST	4	3	-17.7949	0.024323	0.359089	0.42743	0.0474761	0.251346	1.32353	['P38988']	GGC1
sp|P38345|SDHF4_YEAST	2	2	1.37129	0.0244913	0.667697	0.275488	0.0477603	-1.2772	1.32093	['P38345']	SDH8
sp|P81449|ATPJ_YEAST	2	2	inf	0.0246259	0.555318	0.252834	0.0479785	-1.13512	1.31895	['P81449']	TIM11
sp|P10614|CP51_YEAST	9	5	-5.37224	0.0247385	0.281056	0.406267	0.0481534	0.531568	1.31737	['P10614']	ERG11
sp|P23542|AATC_YEAST	13	9	-2.37377	0.0248356	0.527178	0.514428	0.0482979	-0.0353204	1.31607	['P23542']	AAT2
sp|P40477|NU159_YEAST	13	6	-9.57644	0.0248824	0.524933	0.288396	0.0483379	-0.864082	1.31571	['P40477']	NUP159
sp|Q12285|MDY2_YEAST	7	3	-8.24121	0.024902	0.90144	0.657942	0.0483379	-0.454272	1.31571	['Q12285']	MDY2
sp|Q05788|PNPH_YEAST	5	3	-7.34235	0.0250433	0.690907	1.02782	0.0485675	0.573019	1.31365	['Q05788']	PNP1
sp|P46982|MNN5_YEAST	5	3	-8.24877	0.0254462	0.498826	0.478334	0.0493035	-0.0605191	1.30712	['P46982']	MNN5
sp|P32495|NHP2_YEAST	3	3	inf	0.0255114	0.362415	0.35335	0.0493845	-0.0365425	1.30641	['P32495']	NHP2
sp|P06174|HEM4_YEAST	5	3	0.264545	0.0260673	0.467376	0.229678	0.0503873	-1.02497	1.29768	['P06174']	HEM4
sp|Q03705|CG121_YEAST	3	2	inf	0.0260772	0.625489	0.408766	0.0503873	-0.613709	1.29768	['Q03705']	CGI121
sp|P36154|AIM29_YEAST	3	3	4.44483	0.0263759	0.647198	0.456891	0.0509177	-0.502354	1.29313	['P36154']	AIM29
sp|Q99321|DDP1_YEAST	4	2	-2.2438	0.0264104	0.637556	0.226756	0.0509378	-1.49141	1.29296	['Q99321']	DDP1
sp|P21182|DCAM_YEAST	3	2	inf	0.0266048	0.720566	0.366514	0.051266	-0.97526	1.29017	['P21182']	SPE2
sp|P38167|ECM21_YEAST	5	2	inf	0.0267139	0.400689	0.700566	0.051429	0.806038	1.28879	['P38167']	ECM21
sp|P27801|PEP3_YEAST	2	2	inf	0.026781	0.18056	0.430585	0.0515018	1.25382	1.28818	['P27801']	PEP3
sp|P53206|CYSKL_YEAST	2	2	inf	0.0268005	0.520579	0.520579	0.0515018	-3.37508e-14	1.28818	['P53206']	YGR012W
sp|Q12438|GLRX6_YEAST	2	2	inf	0.0269372	0.575368	0.382935	0.0517175	-0.587386	1.28636	['Q12438']	GRX6
sp|P52910|ACS2_YEAST	22	7	0.393644	0.0271524	0.362565	0.349376	0.0520833	-0.0534592	1.2833	['P52910']	ACS2
sp|P45818|ROK1_YEAST	3	2	-2.93448	0.0272669	0.410954	0.441944	0.0522553	0.104885	1.28187	['P45818']	ROK1
sp|P28707|SBA1_YEAST	6	5	2.23948	0.0273734	1.14381	0.271857	0.0523735	-2.07293	1.28089	['P28707']	SBA1
sp|Q08687|TMA16_YEAST	3	3	3.24238	0.0273782	0.329738	0.587574	0.0523735	0.833449	1.28089	['Q08687']	TMA16
sp|P24000|RL24B_YEAST	6	4	3.99632	0.0274926	1.27545	0.796181	0.0525448	-0.679837	1.27947	['P24000']	RPL24B
sp|Q08273|RBX1_YEAST	2	2	inf	0.0276595	0.390077	0.445632	0.052816	0.192095	1.27723	['Q08273']	HRT1
sp|P53073|EMC4_YEAST	3	2	inf	0.0277014	0.550031	0.569071	0.0528481	0.0490959	1.27697	['P53073']	EMC4
sp|P08539|GPA1_YEAST	3	2	-2.56161	0.0278679	0.557117	0.415834	0.0531177	-0.421973	1.27476	['P08539']	GPA1
sp|P38109|YBY9_YEAST	3	3	inf	0.0281492	0.325659	0.549996	0.0536054	0.756059	1.27079	['P38109']	YBR139W
sp|P40582|GST1_YEAST	6	4	1.73866	0.0282232	0.917323	0.531191	0.0536978	-0.788198	1.27004	['P40582']	GTT1
sp|P53144|YGK1_YEAST	4	3	-6.638	0.028453	0.311051	0.182761	0.0540864	-0.767192	1.26691	['P53144']	YGL101W
sp|P46957|DPOD2_YEAST	2	2	inf	0.0289541	0.510691	0.510691	0.0549891	0	1.25972	['P46957']	POL31
sp|P39721|AIM2_YEAST	4	2	-7.68902	0.02898	0.497039	0.289854	0.0549891	-0.778032	1.25972	['P39721']	AIM2
sp|P38196|FUI1_YEAST	2	2	inf	0.0290951	0.556773	0.415449	0.0551578	-0.422419	1.25839	['P38196']	FUI1
sp|P39715|ECM1_YEAST	4	2	-2.57105	0.0292337	0.543768	0.58748	0.0553708	0.111547	1.25672	['P39715']	ECM1
sp|Q06287|NEP1_YEAST	6	4	-4.68729	0.0295422	0.53657	0.638015	0.0559049	0.249825	1.25255	['Q06287']	EMG1
sp|Q07505|DLHH_YEAST	8	6	1.82039	0.0299676	0.48243	0.282565	0.0566591	-0.771736	1.24673	['Q07505']	YDL086W
sp|Q07878|VPS13_YEAST	9	4	-6.49108	0.030029	0.129732	0.196494	0.0567061	0.598949	1.24637	['Q07878']	VPS13
sp|P54787|VPS9_YEAST	3	3	-1.37004	0.0300462	0.60118	0.419439	0.0567061	-0.519335	1.24637	['P54787']	VPS9
sp|P37303|GLY1_YEAST	16	7	0.882453	0.0302652	0.714341	1.45403	0.057005	1.02537	1.24409	['P37303']	GLY1
sp|P33333|PLSC_YEAST	2	2	inf	0.0302846	0.293745	0.305012	0.057005	0.0542995	1.24409	['P33333']	SLC1
sp|Q12525|MHT1_YEAST	3	2	inf	0.0302856	0.532153	0.188674	0.057005	-1.49594	1.24409	['Q12525']	MHT1
sp|P49573|CTR1_YEAST	5	2	-3.6925	0.0303675	0.353729	0.78566	0.0571083	1.15126	1.2433	['P49573']	CTR1
sp|P32468|CDC12_YEAST	14	8	-0.1103	0.0306034	0.354838	0.288081	0.0575007	-0.300685	1.24033	['P32468']	CDC12
sp|P23202|URE2_YEAST	3	3	-18.0863	0.0309054	0.662024	0.339222	0.0579705	-0.964651	1.23679	['P23202']	URE2
sp|P35194|UTP20_YEAST	13	6	1.06189	0.0309084	0.288799	0.428779	0.0579705	0.570167	1.23679	['P35194']	UTP20
sp|Q07979|RSC58_YEAST	3	3	inf	0.0317273	0.278916	0.447732	0.0594535	0.682802	1.22582	['Q07979']	RSC58
sp|P41056|RL33B_YEAST	6	6	7.78598	0.0319716	1.23252	0.776475	0.0598051	-0.666604	1.22326	['P41056']	RPL33B
sp|P05744|RL33A_YEAST	6	6	7.6131	0.0319716	1.2207	0.789794	0.0598051	-0.628155	1.22326	['P05744']	RPL33A
sp|P53953|SFB2_YEAST	2	2	inf	0.0326441	0.50896	0.736568	0.0610089	0.533268	1.21461	['P53953']	SFB2
sp|P02406|RL28_YEAST	9	4	9.68496	0.0329164	1.3992	0.714693	0.0614634	-0.969209	1.21138	['P02406']	RPL28
sp|P32472|FKBP2_YEAST	3	3	-0.193181	0.0330552	0.548662	0.291433	0.061668	-0.912756	1.20994	['P32472']	FPR2
sp|P35719|MRP8_YEAST	13	7	0.447791	0.0333189	1.14396	0.894788	0.062105	-0.35442	1.20687	['P35719']	MRP8
sp|P53691|PPID_YEAST	15	6	-1.34223	0.033367	0.959004	0.464346	0.0621398	-1.04634	1.20663	['P53691']	CPR6
sp|P38904|SPP41_YEAST	2	2	inf	0.0334252	0.376959	1.09331	0.0621785	1.53622	1.20636	['P38904']	SPP41
sp|P53632|PAP2_YEAST	2	2	inf	0.0334467	0.418538	0.530561	0.0621785	0.342162	1.20636	['P53632']	PAP2
sp|P38235|YBQ3_YEAST	5	3	-9.04892	0.0337606	0.647845	0.429471	0.0626924	-0.593088	1.20279	['P38235']	YBR053C
sp|P05737|RL7A_YEAST	21	11	18.9363	0.0338123	1.06439	0.934055	0.0626924	-0.188448	1.20279	['P05737']	RPL7A
sp|Q12213|RL7B_YEAST	20	11	19.1339	0.0338123	1.06417	0.934266	0.0626924	-0.187822	1.20279	['Q12213']	RPL7B
sp|Q05881|YL287_YEAST	7	4	-8.07764	0.034464	0.57552	0.26191	0.0638134	-1.1358	1.19509	['Q05881']	YLR287C
sp|Q02932|KA120_YEAST	2	2	inf	0.0344774	0.459001	0.459001	0.0638134	0	1.19509	['Q02932']	KAP120
sp|Q04178|HPRT_YEAST	6	4	-0.0684562	0.0350073	1.25877	0.3536	0.0647375	-1.83183	1.18884	['Q04178']	HPT1
sp|P53163|MNP1_YEAST	5	5	-0.939891	0.0350904	0.589195	0.227214	0.0648343	-1.37469	1.1882	['P53163']	MNP1
sp|Q03769|ENT5_YEAST	2	2	inf	0.0352347	0.565291	0.962316	0.0650439	0.767515	1.18679	['Q03769']	ENT5
sp|Q12250|RPN5_YEAST	10	6	1.8929	0.0353336	0.435511	0.733646	0.0651261	0.752376	1.18624	['Q12250']	RPN5
sp|P53228|TAL2_YEAST	5	3	-14.465	0.035341	0.0897282	0.0370735	0.0651261	-1.27517	1.18624	['P53228']	NQM1
sp|P04819-2|DNLI1_YEAST;sp|P04819|DNLI1_YEAST	3	2	inf	0.0355596	0.7791	0.527926	0.065384	-0.561473	1.18453	['P04819-2', 'P04819']	CDC9
sp|P39704|ERP2_YEAST	2	2	-6.42273	0.0355638	0.460804	0.444396	0.065384	-0.0523071	1.18453	['P39704']	ERP2
sp|P41805|RL10_YEAST	16	13	5.91563	0.0355739	1.14179	0.866609	0.065384	-0.397841	1.18453	['P41805']	RPL10
sp|P05749|RL22A_YEAST	4	3	10.5178	0.0356523	1.39677	0.715938	0.0654711	-0.964189	1.18395	['P05749']	RPL22A
sp|P40561|SGN1_YEAST	2	2	inf	0.0360099	0.468684	0.320864	0.0660703	-0.546656	1.17999	['P40561']	SGN1
sp|P06208|LEU1_YEAST	18	13	3.6656	0.0362923	0.371644	0.302618	0.0665306	-0.296423	1.17698	['P06208']	LEU4
sp|P46683|YAR1_YEAST	11	5	-2.94544	0.0366127	0.566687	0.205177	0.0670597	-1.46569	1.17354	['P46683']	YAR1
sp|P39743|RV167_YEAST	12	6	-3.27578	0.0367991	0.494503	0.560818	0.0673426	0.181554	1.17171	['P39743']	RVS167
sp|Q04964|SML1_YEAST	2	2	-0.672739	0.0368644	0.3289	0.698104	0.0674037	1.08579	1.17132	['Q04964']	SML1
sp|P25339|PUF4_YEAST	2	2	inf	0.037095	0.642785	0.664087	0.0677666	0.047037	1.16898	['P25339']	PUF4
sp|P53617|NRD1_YEAST	2	2	-115.181	0.037306	0.652989	0.372094	0.0680931	-0.811393	1.1669	['P53617']	NRD1
sp|Q12230|LSP1_YEAST	12	4	2.21657	0.0373615	1.08279	0.921113	0.0681355	-0.233307	1.16663	['Q12230']	LSP1
sp|P35723|YET1_YEAST	2	2	inf	0.0374162	0.438904	0.397445	0.0681763	-0.14315	1.16637	['P35723']	YET1
sp|Q12159|YRA1_YEAST	9	5	-0.639242	0.0376372	0.592854	0.326452	0.0685198	-0.860806	1.16418	['Q12159']	YRA1
sp|Q03940|RUVB1_YEAST	15	4	-1.7854	0.0386984	0.842664	0.341089	0.0703911	-1.30481	1.15248	['Q03940']	RVB1
sp|Q99258|RIB3_YEAST	10	5	6.15184	0.0390011	0.567431	0.174941	0.0708805	-1.69758	1.14947	['Q99258']	RIB3
sp|Q12277|RRP42_YEAST	5	3	-12.8288	0.0390681	0.118066	0.0649211	0.0709413	-0.862832	1.1491	['Q12277']	RRP42
sp|P40564|DJP1_YEAST	9	4	-9.68005	0.0391279	0.29805	0.419637	0.0709888	0.493589	1.14881	['P40564']	DJP1
sp|P32465|HXT1_YEAST	5	2	-12.4041	0.039694	0.629175	0.220474	0.0719538	-1.51285	1.14295	['P32465']	HXT1
sp|P33201|MRT4_YEAST	11	7	3.48459	0.0398494	0.863341	0.573865	0.0721736	-0.589218	1.14162	['P33201']	MRT4
sp|P40012|PPOX_YEAST	9	5	-2.36522	0.0401175	0.183738	0.343729	0.0725968	0.903618	1.13908	['P40012']	HEM14
sp|Q3E829|CENPX_YEAST	2	2	inf	0.0403778	0.512137	0.333981	0.0730052	-0.616763	1.13665	['Q3E829']	MHF2
sp|Q12018|CDC53_YEAST	4	3	-4.10013	0.0405214	0.328133	0.387456	0.0732022	0.239754	1.13548	['Q12018']	CDC53
sp|P12684|HMDH2_YEAST	2	2	inf	0.0406322	0.40108	0.590454	0.0732859	0.557934	1.13498	['P12684']	HMG2
sp|Q06315|SKG3_YEAST	2	2	inf	0.0406372	0.416668	0.359591	0.0732859	-0.212541	1.13498	['Q06315']	SKG3
sp|P32939|YPT7_YEAST	7	3	-16	0.0407927	0.160205	0.455888	0.0735034	1.50876	1.13369	['P32939']	YPT7
sp|P53273|YG35_YEAST	2	2	inf	0.0412328	0.104322	0.221608	0.0742331	1.08696	1.1294	['P53273']	YGR125W
sp|P24276|SSD1_YEAST	14	4	-13.6768	0.0414371	0.243854	0.482924	0.0745101	0.985779	1.12779	['P24276']	SSD1
sp|P48567|PUS4_YEAST	6	4	inf	0.041484	0.557313	1.06656	0.0745101	0.936412	1.12779	['P48567']	PUS4
sp|Q12517|DCP1_YEAST	2	2	-19.2172	0.0414926	0.422897	0.394394	0.0745101	-0.100671	1.12779	['Q12517']	DCP1
sp|Q96VH4|HBN1_YEAST	4	2	inf	0.0417814	0.368656	0.411128	0.0749649	0.157315	1.12514	['Q96VH4']	HBN1
sp|P36151|YK50_YEAST	2	2	inf	0.0421529	0.225751	0.276019	0.0755672	0.290032	1.12167	['P36151']	YKR070W
sp|P25376|AGP1_YEAST	2	2	inf	0.0422623	0.294332	0.348372	0.075699	0.243182	1.12091	['P25376']	AGP1
sp|P32599|FIMB_YEAST	20	6	3.43827	0.0423643	1.01849	0.39367	0.0758173	-1.37137	1.12023	['P32599']	SAC6
sp|O13297|CET1_YEAST	6	3	3.3545	0.042761	0.48994	0.395167	0.0764625	-0.310143	1.11655	['O13297']	CET1
sp|Q08193|GAS5_YEAST	4	4	0.791846	0.0428956	0.505106	0.401279	0.0766382	-0.331982	1.11555	['Q08193']	GAS5
sp|P07560|SEC4_YEAST	12	8	-17.7012	0.0430041	0.882539	1.12426	0.0767671	0.349249	1.11482	['P07560']	SEC4
sp|P23638|PSA3_YEAST	12	6	8.8416	0.0434002	0.813348	0.543559	0.0774086	-0.581436	1.11121	['P23638']	PRE9
sp|Q12514|NOT5_YEAST	8	4	-9.74483	0.0440674	0.437039	0.254867	0.0785324	-0.778019	1.10495	['Q12514']	NOT5
sp|P54783|ALO_YEAST	13	5	-3.83741	0.0441379	0.594493	0.427943	0.0785916	-0.474242	1.10462	['P54783']	ALO1
sp|Q02326|RL6A_YEAST	13	9	11.9929	0.0446221	1.10201	0.906336	0.0793867	-0.28202	1.10025	['Q02326']	RPL6A
sp|Q12329|HSP42_YEAST	8	4	-17.7329	0.0451663	0.900249	1.08663	0.0802871	0.27147	1.09535	['Q12329']	HSP42
sp|P47093|LSM8_YEAST	2	2	inf	0.0457557	0.408921	0.675712	0.0812665	0.724586	1.09009	['P47093']	LSM8
sp|P07284|SYSC_YEAST	23	12	1.32957	0.046056	1.15854	0.855524	0.0817311	-0.437424	1.08761	['P07284']	SES1
sp|P07806-2|SYV_YEAST;sp|P07806|SYV_YEAST	44	20	7.7153	0.046338	0.987549	1.01378	0.0821623	0.0378133	1.08533	['P07806-2', 'P07806']	VAS1
sp|P53738|TR112_YEAST	2	2	inf	0.046834	0.680026	0.709176	0.0829721	0.0605545	1.08107	['P53738']	TRM112
sp|P36095|VPS24_YEAST	5	2	2.25559	0.0470109	0.30455	0.468123	0.0831937	0.620209	1.07991	['P36095']	VPS24
sp|P38328|ARPC1_YEAST	4	3	5.01242	0.047038	0.783016	0.705115	0.0831937	-0.151184	1.07991	['P38328']	ARC40
sp|Q06010|STE23_YEAST	12	5	inf	0.0476129	0.134839	0.271719	0.0841401	1.01087	1.075	['Q06010']	STE23
sp|P61830|H3_YEAST	3	3	-3.81881	0.0477806	0.617954	0.907246	0.0843658	0.553994	1.07383	['P61830']	HHT1
sp|P25617|YCQ6_YEAST	6	4	-2.86335	0.0478255	0.248217	0.491042	0.0843744	0.984245	1.07379	['P25617']	YCR016W
sp|Q02784|GLRX5_YEAST	3	2	inf	0.0490113	0.558039	0.274383	0.0863943	-1.02417	1.06352	['Q02784']	GRX5
sp|Q06252|YL179_YEAST	6	4	7.38927	0.0491025	1.1574	0.866471	0.0864775	-0.417668	1.0631	['Q06252']	YLR179C
sp|P0CX31|RS24A_YEAST;sp|P0CX32|RS24B_YEAST	12	6	2.42506	0.0491405	1.17478	0.850358	0.0864775	-0.466243	1.0631	['P0CX31', 'P0CX32']	RPS24A
sp|P38221|CDS1_YEAST	4	4	-0.0414581	0.0498045	0.353608	0.577731	0.087573	0.708249	1.05763	['P38221']	CDS1
sp|P30771|NAM7_YEAST	8	5	-3.33699	0.0503503	0.475061	0.491744	0.0884589	0.0497953	1.05326	['P30771']	NAM7
sp|P40558|CFD1_YEAST	2	2	inf	0.0504889	0.279167	0.618184	0.0886287	1.14691	1.05243	['P40558']	CFD1
sp|P47045|TIM54_YEAST	4	4	inf	0.0505731	0.52517	0.533704	0.0887026	0.0232547	1.05206	['P47045']	TIM54
sp|P04050|RPB1_YEAST	24	11	5.64271	0.0509403	0.358585	0.590272	0.0892724	0.719064	1.04928	['P04050']	RPO21
sp|P32767|KA122_YEAST	2	2	inf	0.0510545	0.48453	0.583779	0.0893984	0.268838	1.04867	['P32767']	KAP122
sp|P25343|RV161_YEAST	12	5	-8.14738	0.0513671	0.526208	0.423529	0.0898712	-0.313174	1.04638	['P25343']	RVS161
sp|Q08686|THTR_YEAST	7	2	-153.525	0.0515698	0.584257	0.347816	0.0901511	-0.748277	1.04503	['Q08686']	TUM1
sp|P47019|ALB1_YEAST	5	2	inf	0.0517418	0.189076	0.195146	0.0903768	0.0455878	1.04394	['P47019']	ALB1
sp|P25340|ERG4_YEAST	3	2	-0.632567	0.0519576	0.341932	0.801741	0.0906788	1.22943	1.04249	['P25340']	ERG4
sp|P47912|LCF4_YEAST	11	6	inf	0.052033	0.404412	0.619462	0.0907352	0.615191	1.04222	['P47912']	FAA4
sp|P47082|AVT1_YEAST	2	2	inf	0.0521397	0.513021	0.332854	0.0908462	-0.624127	1.04169	['P47082']	AVT1
sp|P48837|NUP57_YEAST	3	2	-11.0105	0.0523169	0.73225	0.382495	0.0910798	-0.936897	1.04058	['P48837']	NUP57
sp|P38286|MKAR_YEAST	3	2	-1.68421	0.0528164	0.223686	0.606087	0.0918736	1.43805	1.03681	['P38286']	IFA38
sp|P38902|RPB11_YEAST	3	2	inf	0.0528999	0.385945	0.239221	0.0919429	-0.69005	1.03648	['P38902']	RPB11
sp|P38985|SRP14_YEAST	2	2	-13.6232	0.0533901	0.323142	0.64561	0.0927186	0.998497	1.03283	['P38985']	SRP14
sp|Q08822|ETFD_YEAST	6	3	-3.15762	0.0536288	0.271875	0.274415	0.0930566	0.0134184	1.03125	['Q08822']	CIR2
sp|Q02821|IMA1_YEAST	9	3	2.13713	0.0538228	0.986794	1.01289	0.0933165	0.0376495	1.03004	['Q02821']	SRP1
sp|P39078|TCPD_YEAST	17	6	-1.24016	0.0542178	0.458474	0.643422	0.0939194	0.488924	1.02724	['P39078']	CCT4
sp|P11632|NHP6A_YEAST	3	2	inf	0.0542596	0.435969	0.273983	0.0939194	-0.670139	1.02724	['P11632']	NHP6A
sp|P38886|RPN10_YEAST	5	5	-2.77549	0.0543152	0.272947	0.418445	0.0939386	0.616415	1.02716	['P38886']	RPN10
sp|Q07825|FRA1_YEAST	3	2	4.31059	0.054398	0.288327	0.576137	0.0940047	0.998703	1.02685	['Q07825']	FRA1
sp|P05745|RL36A_YEAST	10	5	-0.0453448	0.0545746	1.02342	0.508372	0.0942327	-1.00944	1.0258	['P05745']	RPL36A
sp|P38840|ARO9_YEAST	2	2	inf	0.0546609	0.476675	0.247929	0.0943046	-0.943081	1.02547	['P38840']	ARO9
sp|Q02554|CUS1_YEAST	2	2	inf	0.055165	0.364416	0.669623	0.0950965	0.877762	1.02184	['Q02554']	CUS1
sp|P10961|HSF_YEAST	2	2	inf	0.0552566	0.37453	0.229208	0.0951768	-0.708423	1.02147	['P10961']	HSF1
sp|Q03034|FDC1_YEAST	4	2	inf	0.0554544	0.335452	0.639437	0.0954395	0.930695	1.02027	['Q03034']	FDC1
sp|P32891|DLD1_YEAST	9	4	-8.5967	0.0561221	0.15312	0.329481	0.0965099	1.10553	1.01543	['P32891']	DLD1
sp|P32913|VPS17_YEAST	2	2	inf	0.0567713	0.365659	0.362971	0.097546	-0.0106455	1.01079	['P32913']	VPS17
sp|Q08199|SIL1_YEAST	6	3	inf	0.0568171	0.492266	0.288804	0.097546	-0.769347	1.01079	['Q08199']	SIL1
sp|P36124|SET3_YEAST	2	2	inf	0.0568883	0.438605	0.264573	0.0975888	-0.729254	1.0106	['P36124']	SET3
sp|Q06344|ESF1_YEAST	13	6	-3.01878	0.0572329	0.321819	0.276901	0.0980816	-0.216877	1.00841	['Q06344']	ESF1
sp|Q02892|NOG1_YEAST	20	10	-0.794375	0.0572685	0.400052	0.456711	0.0980816	0.191095	1.00841	['Q02892']	NOG1
sp|P48231|TCB2_YEAST	3	2	inf	0.0576621	0.476376	0.454651	0.0986756	-0.067341	1.00579	['P48231']	TCB2
sp|P29952|MPI_YEAST	14	6	-1.61436	0.0586537	0.866199	0.605442	0.100291	-0.516709	0.998737	['P29952']	PMI40
sp|Q05946|UTP13_YEAST	8	3	inf	0.0604242	0.26284	0.20291	0.103235	-0.373343	0.986174	['Q05946']	UTP13
sp|P31688|TPS2_YEAST	13	6	-4.96761	0.0609459	0.201001	0.26863	0.104042	0.418413	0.982791	['P31688']	TPS2
sp|P38736|GOSR1_YEAST	2	2	inf	0.0613941	0.27518	0.353679	0.104722	0.362065	0.979961	['P38736']	GOS1
sp|Q08225|DPP3_YEAST	10	6	-16.1586	0.0628397	0.356145	0.199672	0.107082	-0.834832	0.970285	['Q08225']	YOL057W
sp|P07278|KAPR_YEAST	8	6	0.18877	0.0628787	0.45125	0.248676	0.107082	-0.859661	0.970285	['P07278']	BCY1
sp|P43567|AGX1_YEAST	2	2	inf	0.062951	0.725639	0.602464	0.107118	-0.268377	0.970136	['P43567']	AGX1
sp|P39713|BDH2_YEAST	2	2	-9.80069	0.0636364	0.445457	0.366242	0.108197	-0.282488	0.965784	['P39713']	BDH2
sp|P39730|IF2P_YEAST	23	9	-4.28591	0.0637787	0.482535	0.694797	0.108352	0.525959	0.965163	['P39730']	FUN12
sp|Q04226|TAF11_YEAST	2	2	inf	0.0641742	0.565265	0.380302	0.108936	-0.57178	0.962828	['Q04226']	TAF11
sp|P40363|SFGH_YEAST	5	5	1.09304	0.064583	0.458937	0.20235	0.109542	-1.18144	0.96042	['P40363']	YJL068C
sp|P46971|PMT4_YEAST	3	3	inf	0.0649475	0.268225	0.426816	0.110072	0.67017	0.958325	['P46971']	PMT4
sp|P38779|CIC1_YEAST	10	5	-6.62017	0.0650263	0.434971	0.456722	0.110117	0.0703968	0.958147	['P38779']	CIC1
sp|P56628|RL22B_YEAST	4	4	5.30163	0.0656717	0.634456	0.513626	0.111121	-0.304802	0.954206	['P56628']	RPL22B
sp|P40006|IRC22_YEAST	3	3	inf	0.0658304	0.503424	0.534033	0.111261	0.0851539	0.953655	['P40006']	IRC22
sp|P40215|NDH1_YEAST	3	3	inf	0.0658604	0.471663	0.352373	0.111261	-0.420654	0.953655	['P40215']	NDE1
sp|P33338|SLA2_YEAST	14	10	-10.763	0.0681226	0.404619	0.308556	0.114991	-0.391032	0.939336	['P33338']	SLA2
sp|Q03862|ARX1_YEAST	16	7	-1.21374	0.0681852	0.907269	1.1088	0.115005	0.289401	0.939285	['Q03862']	ARX1
sp|P33313|CNS1_YEAST	7	3	9.18747	0.0686264	0.403282	0.589849	0.115616	0.548556	0.936984	['P33313']	CNS1
sp|Q12184|ADRX_YEAST	2	2	-5.1945	0.068657	0.457698	0.262139	0.115616	-0.804065	0.936984	['Q12184']	YAH1
sp|P53262|VOA1_YEAST	3	2	inf	0.0687214	0.463737	0.181952	0.115632	-1.34975	0.936923	['P53262']	VOA1
sp|P40414|TPM2_YEAST	11	7	2.16873	0.0692243	1.21402	0.824154	0.116307	-0.55881	0.934393	['P40414']	TPM2
sp|P36081|YKH7_YEAST	6	4	-3.5237	0.0692331	0.584396	0.512151	0.116307	-0.190376	0.934393	['P36081']	YKL077W
sp|P46675|STU2_YEAST	3	3	inf	0.0694366	0.362561	0.470397	0.116556	0.375654	0.933464	['P46675']	STU2
sp|P23900|FPS1_YEAST	2	2	inf	0.0702997	0.527895	0.425962	0.117911	-0.309525	0.928445	['P23900']	FPS1
sp|P53319|6PGD2_YEAST	6	4	-42.9704	0.0707487	0.287447	0.0543591	0.11857	-2.4027	0.926025	['P53319']	GND2
sp|P0CX08|DSF1_YEAST;sp|P0CX09|YN073_YEAST	3	3	3.63699	0.0708529	0.241187	0.440836	0.11865	0.870091	0.925731	['P0CX08', 'P0CX09']	DSF1
sp|Q12125|GET4_YEAST	7	5	-4.27243	0.0711598	0.259462	0.422974	0.11907	0.705049	0.924198	['Q12125']	GET4
sp|P32569|MED17_YEAST	3	2	inf	0.071619	0.281387	0.500795	0.119743	0.831664	0.921748	['P32569']	SRB4
sp|Q04225|RRB1_YEAST	12	5	-7.90489	0.0718172	0.370391	0.17585	0.11998	-1.0747	0.920892	['Q04225']	RRB1
sp|P04911|H2A1_YEAST;sp|P04912|H2A2_YEAST	2	2	inf	0.0723011	0.640619	0.519657	0.120693	-0.301908	0.91832	['P04911', 'P04912']	HTA1
sp|P29469|MCM2_YEAST	2	2	-6.27967	0.0732406	0.401706	0.690685	0.122164	0.781889	0.913056	['P29469']	MCM2
sp|P38753|HSE1_YEAST	4	3	-4.96387	0.0736811	0.384503	0.594988	0.122802	0.629865	0.910795	['P38753']	HSE1
sp|P27692|SPT5_YEAST	13	5	-12.1748	0.0741425	0.272877	0.452733	0.123473	0.730411	0.908427	['P27692']	SPT5
sp|P38811|TRA1_YEAST	3	2	inf	0.0743368	0.0743743	0.204322	0.123699	1.45796	0.907633	['P38811']	TRA1
sp|P38789|SSF1_YEAST	7	4	-4.64559	0.0744613	0.468931	0.672984	0.123798	0.521197	0.907285	['P38789']	SSF1
sp|Q99287|SEY1_YEAST	4	3	-19.639	0.0745166	0.277501	0.402117	0.123798	0.53512	0.907285	['Q99287']	SEY1
sp|Q06506|RRP9_YEAST	8	5	-9.06556	0.0745724	0.412874	0.687278	0.123798	0.735191	0.907285	['Q06506']	RRP9
sp|P33753|TRM2_YEAST	4	2	inf	0.0749034	0.382379	0.536196	0.124242	0.487755	0.905731	['P33753']	TRM2
sp|P39931|SS120_YEAST	7	3	inf	0.0749574	0.76671	0.400905	0.124242	-0.935421	0.905731	['P39931']	SSP120
sp|P35845|OSH1_YEAST	3	2	inf	0.0750467	0.449757	0.277578	0.124292	-0.696254	0.905555	['P35845']	SWH1
sp|P22146|GAS1_YEAST	9	6	2.92566	0.0754106	1.35138	0.719256	0.124737	-0.909861	0.904005	['P22146']	GAS1
sp|O13547|CCW14_YEAST	2	2	inf	0.0754333	0.857852	1.15524	0.124737	0.429387	0.904005	['O13547']	CCW14
sp|P38068|GLRX7_YEAST	2	2	inf	0.0755047	0.230727	0.236231	0.124757	0.0340134	0.903934	['P38068']	GRX7
sp|P22138|RPA2_YEAST	23	9	-0.716041	0.075719	0.44118	0.408059	0.124965	-0.112586	0.903212	['P22138']	RPA135
sp|P40159|YNU8_YEAST	5	4	-3.40185	0.0757489	1.02063	0.274854	0.124965	-1.89272	0.903212	['P40159']	YNL208W
sp|P40038|PCL6_YEAST	4	2	inf	0.0758777	0.31028	0.369755	0.125013	0.252998	0.903045	['P40038']	PCL6
sp|P47006|RPA34_YEAST	2	2	1.96593	0.0759514	0.581345	0.317516	0.125013	-0.872565	0.903045	['P47006']	RPA34
sp|P17106|CBF1_YEAST	14	4	-10.3021	0.0759557	0.564466	0.251455	0.125013	-1.16659	0.903045	['P17106']	CBF1
sp|Q03707|SRC1_YEAST	5	3	-5.48303	0.0766027	0.384799	0.402599	0.125979	0.0652368	0.8997	['Q03707']	SRC1
sp|P35178|RRP1_YEAST	5	4	7.98012	0.0769624	0.465114	0.482469	0.126472	0.0528524	0.898004	['P35178']	RRP1
sp|P36104|SWD2_YEAST	2	2	-74.6018	0.0771417	0.623042	0.341159	0.126669	-0.868885	0.897331	['P36104']	SWD2
sp|P32864|RAEP_YEAST	2	2	inf	0.0773021	0.316918	0.581008	0.126833	0.874446	0.896767	['P32864']	MRS6
sp|P22855|MAN1_YEAST	6	3	-12.9908	0.0774412	0.324712	0.461744	0.126963	0.507931	0.896324	['P22855']	AMS1
sp|P40093|YEY6_YEAST	14	8	4.75578	0.0777471	0.981961	0.575188	0.127365	-0.771631	0.894949	['P40093']	YER156C
sp|Q02159|UBC7_YEAST	2	2	inf	0.0789218	0.404219	0.22843	0.129189	-0.82339	0.888774	['Q02159']	UBC7
sp|P39729|RBG1_YEAST	7	5	inf	0.0791645	0.358226	0.587094	0.129486	0.712723	0.887777	['P39729']	RBG1
sp|P32477|GSH1_YEAST	7	5	-15.3598	0.0792303	0.476319	0.39902	0.129493	-0.255468	0.887753	['P32477']	GSH1
sp|O13585|YP089_YEAST	3	2	inf	0.0796045	0.734354	0.426004	0.130004	-0.785608	0.886043	['O13585']	YPR089W
sp|P38226|CST26_YEAST	2	2	-20.8834	0.0803768	0.326385	0.511549	0.131164	0.648297	0.882186	['P38226']	CST26
sp|P47137|YJ66_YEAST	5	2	2.26313	0.0805477	0.656044	0.397074	0.131341	-0.724387	0.881598	['P47137']	YJR096W
sp|P36148|GPT2_YEAST	2	2	inf	0.0817398	0.348225	0.547846	0.133182	0.653752	0.875554	['P36148']	GPT2
sp|P36119|YK03_YEAST	3	2	inf	0.0818222	0.377261	0.581208	0.133214	0.623491	0.875451	['P36119']	YKR023W
sp|P32787|MG101_YEAST	5	3	3.11116	0.0821393	0.772559	0.65015	0.133627	-0.248872	0.874107	['P32787']	MGM101
sp|P33754|SEC66_YEAST	2	2	inf	0.0823959	0.489997	0.526797	0.133941	0.104473	0.873087	['P33754']	SEC66
sp|Q12382|DGK1_YEAST	3	2	inf	0.0830616	0.316421	0.618124	0.134919	0.966051	0.869927	['Q12382']	DGK1
sp|P09064|IF2B_YEAST	13	3	11.8672	0.0831886	1.1393	0.895203	0.135021	-0.347868	0.869597	['P09064']	SUI3
sp|P41814|TRM6_YEAST	3	3	inf	0.0834451	0.451074	0.614825	0.135334	0.446811	0.868594	['P41814']	GCD10
sp|P53893|RIA1_YEAST	3	2	-13.0253	0.0835487	0.379586	0.599392	0.135398	0.659072	0.868389	['P53893']	RIA1
sp|P47008|SFH5_YEAST	6	4	3.17658	0.0837815	0.68432	0.459998	0.135671	-0.573043	0.867514	['P47008']	SFH5
sp|Q05933|ARPC3_YEAST	3	2	inf	0.0838908	0.413352	0.30671	0.135744	-0.430499	0.867281	['Q05933']	ARC18
sp|P23641|MPCP_YEAST	3	2	-18.6434	0.0852944	0.571386	0.745415	0.137909	0.383579	0.860407	['P23641']	MIR1
sp|P32916|SRPR_YEAST	8	3	-11.0896	0.0861643	0.343469	0.615843	0.139209	0.842382	0.856334	['P32916']	SRP101
sp|Q07540|FRDA_YEAST	2	2	inf	0.0867217	0.489627	0.385956	0.140002	-0.343246	0.853865	['Q07540']	YFH1
sp|P47018|MTC1_YEAST	14	4	-4.0186	0.0872067	0.650467	0.476614	0.140678	-0.448655	0.851775	['P47018']	MTC1
sp|P38332|DPH7_YEAST	2	2	inf	0.0875355	0.494811	0.349174	0.1411	-0.50293	0.850473	['P38332']	RRT2
sp|P24784|DBP1_YEAST	7	3	inf	0.0879391	0.331854	0.348438	0.141642	0.0703525	0.848807	['P24784']	DBP1
sp|P38349|UBX7_YEAST	3	2	inf	0.0885575	0.499998	0.314848	0.14243	-0.667264	0.846398	['P38349']	UBX7
sp|Q05567|SGPL_YEAST	4	3	1.76859	0.0885947	0.406913	0.391599	0.14243	-0.0553438	0.846398	['Q05567']	DPL1
sp|P32337|IMB3_YEAST	10	3	-6.95906	0.0886308	0.493731	0.259819	0.14243	-0.926219	0.846398	['P32337']	PSE1
sp|Q06132|SGD1_YEAST	5	3	1.70982	0.088931	0.33211	0.271269	0.142804	-0.291936	0.84526	['Q06132']	SGD1
sp|P32502|EI2BB_YEAST	3	2	inf	0.0890517	0.371428	0.494555	0.142889	0.413049	0.845001	['P32502']	GCD7
sp|P30656|PSB5_YEAST	5	4	4.23438	0.090051	0.61733	0.636847	0.144375	0.0449051	0.840507	['P30656']	PRE2
sp|Q12166|LEU9_YEAST	10	7	5.46561	0.0901816	0.297883	0.212871	0.144375	-0.484766	0.840507	['Q12166']	LEU9
sp|P28273|OPLA_YEAST	9	5	-10.1252	0.0901833	0.447304	0.437207	0.144375	-0.0329394	0.840507	['P28273']	OXP1
sp|P38061|RL32_YEAST	10	6	11.0795	0.0903739	1.14879	0.866476	0.144571	-0.406885	0.83992	['P38061']	RPL32
sp|P33332|SEC3_YEAST	3	3	-1.6635	0.0908735	0.442348	0.485859	0.14526	0.135356	0.837854	['P33332']	SEC3
sp|P22804|BET1_YEAST	2	2	-7.13822	0.0911772	0.556412	0.379763	0.145533	-0.551053	0.837037	['P22804']	BET1
sp|P00359|G3P3_YEAST	38	13	5.73439	0.0911826	0.233481	0.122632	0.145533	-0.928967	0.837037	['P00359']	TDH3
sp|P40022|YEM4_YEAST	4	2	inf	0.0915079	0.360552	0.622125	0.145942	0.786996	0.835819	['P40022']	YER034W
sp|P32597|STH1_YEAST	5	3	-6.09488	0.0917262	0.480755	0.321344	0.14618	-0.581184	0.835112	['P32597']	STH1
sp|P41832|BNI1_YEAST	3	3	-1.07349	0.0925547	0.379882	0.536325	0.147389	0.497557	0.831535	['P41832']	BNI1
sp|P19812|UBR1_YEAST	4	4	-1.99116	0.0936415	0.277219	0.484984	0.149007	0.806913	0.826793	['P19812']	UBR1
sp|P28625|YIM1_YEAST	3	3	inf	0.0939618	0.652805	0.35987	0.149404	-0.859175	0.825637	['P28625']	YIM1
sp|Q12494|KCS1_YEAST	2	2	0.293078	0.0944866	0.412472	0.251424	0.150019	-0.714173	0.823854	['Q12494']	KCS1
sp|P33734|HIS5_YEAST	16	7	6.51508	0.0944906	0.742162	0.282624	0.150019	-1.39285	0.823854	['P33734']	HIS7
sp|Q12389|DBP10_YEAST	10	6	-1.57735	0.0951511	0.317775	0.450957	0.150954	0.504982	0.821155	['Q12389']	DBP10
sp|P38910|CH10_YEAST	6	4	4.86966	0.0960191	1.28489	0.80025	0.152119	-0.683122	0.817816	['P38910']	HSP10
sp|P33327|DHE2_YEAST	8	4	inf	0.0960298	0.310144	0.184666	0.152119	-0.748024	0.817816	['P33327']	GDH2
sp|P0CX82|RL19A_YEAST;sp|P0CX83|RL19B_YEAST	11	5	3.69433	0.0962702	1.23307	0.807435	0.152386	-0.610831	0.817056	['P0CX82', 'P0CX83']	RPL19A
sp|P25045|LCB1_YEAST	4	3	-8.03835	0.0964815	0.253216	0.645713	0.152606	1.35053	0.816429	['P25045']	LCB1
sp|P05317|RLA0_YEAST	15	9	13.3626	0.0965772	1.09998	0.908272	0.15262	-0.276287	0.816389	['P05317']	RPP0
sp|Q12265|KPR5_YEAST	9	3	inf	0.0966351	0.296611	0.547636	0.15262	0.884643	0.816389	['Q12265']	PRS5
sp|P42940|ETFB_YEAST	8	6	-4.47153	0.0970479	0.506956	0.301786	0.153157	-0.748336	0.814863	['P42940']	CIR1
sp|P07264|LEUC_YEAST	29	14	3.83834	0.0972792	0.266807	0.575777	0.153407	1.10971	0.814154	['P07264']	LEU1
sp|P53912|YNN4_YEAST	14	8	2.94295	0.0975384	1.05257	0.942009	0.153624	-0.160109	0.813541	['P53912']	YNL134C
sp|P38758|TDA3_YEAST	9	6	-3.06173	0.0975622	0.178058	0.0596867	0.153624	-1.57687	0.813541	['P38758']	TDA3
sp|P25385|BOS1_YEAST	4	2	-0.757328	0.0984347	0.505318	0.494613	0.154882	-0.0308914	0.809998	['P25385']	BOS1
sp|Q12035|FCF2_YEAST	2	2	-4.58993	0.0986934	0.441547	0.521455	0.155094	0.239975	0.809406	['Q12035']	FCF2
sp|P38288|TOS1_YEAST	4	3	-7.83833	0.0987161	0.725016	0.375261	0.155094	-0.950118	0.809406	['P38288']	TOS1
sp|Q03496|TR732_YEAST	2	2	inf	0.0988692	0.421015	0.687662	0.155136	0.707827	0.809287	['Q03496']	TRM732
sp|P03871|REP1_YEAST	2	2	-2.73048	0.09889	0.424626	0.274592	0.155136	-0.6289	0.809287	['P03871']	REP1
sp|P53112|PEX14_YEAST	3	2	4.00096	0.0991362	0.610356	0.404669	0.155407	-0.592909	0.80853	['P53112']	PEX14
sp|P38687|SRP68_YEAST	9	4	-5.12121	0.0992378	0.416469	0.78922	0.15545	0.92222	0.808408	['P38687']	SRP68
sp|P48445|BPL1_YEAST	2	2	inf	0.099496	0.156495	0.323794	0.155699	1.04896	0.807715	['P48445']	BPL1
sp|Q03529|SCS7_YEAST	4	3	-5.58383	0.0995735	0.930374	0.726593	0.155699	-0.356662	0.807715	['Q03529']	SCS7
sp|P14741|EI2BA_YEAST	3	2	-4.15708	0.0996176	0.517585	0.502756	0.155699	-0.0419358	0.807715	['P14741']	GCN3
sp|P54867|SLG1_YEAST	4	2	inf	0.0998131	0.0510845	0.0100426	0.155889	-2.34676	0.807185	['P54867']	SLG1
sp|P38801|LRP1_YEAST	5	3	inf	0.0999589	1.15179	0.869451	0.155986	-0.405704	0.806915	['P38801']	LRP1
sp|P23595|PP2A2_YEAST	6	6	-4.36295	0.100023	0.582169	0.401773	0.155986	-0.535058	0.806915	['P23595']	PPH22
sp|P54781|ERG5_YEAST	2	2	inf	0.100701	0.507632	0.517647	0.156926	0.0281874	0.804304	['P54781']	ERG5
sp|Q05785|ENT2_YEAST	5	3	-5.93007	0.100872	0.38286	0.627041	0.157062	0.711745	0.803928	['Q05785']	ENT2
sp|P38875|GPI16_YEAST	2	2	-15.062	0.100937	0.450004	0.43252	0.157062	-0.0571704	0.803928	['P38875']	GPI16
sp|P53303|ZPR1_YEAST	17	7	-1.49883	0.101367	0.452496	0.24605	0.157615	-0.878952	0.802403	['P53303']	ZPR1
sp|Q06632|CFT1_YEAST	4	2	inf	0.101526	0.143143	0.48378	0.157629	1.7569	0.802365	['Q06632']	CFT1
sp|Q08831|VTS1_YEAST	2	2	inf	0.101594	0.442537	0.426924	0.157629	-0.0518197	0.802365	['Q08831']	VTS1
sp|P39109|YCFI_YEAST	6	4	-4.95527	0.10167	0.53637	0.438287	0.157629	-0.291352	0.802365	['P39109']	YCF1
sp|Q04223|YM14_YEAST	3	2	inf	0.101674	0.514745	0.32157	0.157629	-0.678725	0.802365	['Q04223']	YMR130W
sp|P40462|TM108_YEAST	11	5	-0.495452	0.1026	0.35848	0.636191	0.158947	0.827566	0.798747	['P40462']	TMA108
sp|P33298|PRS6B_YEAST	11	6	3.46538	0.103337	0.579297	0.429132	0.159972	-0.432884	0.795956	['P33298']	RPT3
sp|P28000|RPAC2_YEAST	7	2	8.84086	0.103642	0.149653	0.40461	0.160327	1.43491	0.794994	['P28000']	RPC19
sp|Q01852|TIM44_YEAST	9	7	-11.5942	0.103774	0.483485	0.44382	0.160413	-0.123496	0.794761	['Q01852']	TIM44
sp|P43621|COPD_YEAST	8	4	-1.51876	0.10426	0.383149	0.576379	0.161046	0.589114	0.79305	['P43621']	RET2
sp|P32803|EMP24_YEAST	4	2	-10.3267	0.105012	1.0388	0.502427	0.162089	-1.04793	0.790247	['P32803']	EMP24
sp|P13663|DHAS_YEAST	17	12	10.7178	0.105436	0.931351	1.08038	0.162624	0.214137	0.788815	['P13663']	HOM2
sp|Q04062|RPN9_YEAST	16	7	-0.288119	0.1057	0.425272	0.690762	0.162809	0.699804	0.788323	['Q04062']	RPN9
sp|P35207|SKI2_YEAST	10	7	inf	0.10571	0.211167	0.215562	0.162809	0.0297161	0.788323	['P35207']	SKI2
sp|Q12434|GDIR_YEAST	7	5	-6.5713	0.105839	0.425001	0.223822	0.162889	-0.925114	0.788108	['Q12434']	RDI1
sp|P36094|SPC42_YEAST	2	2	inf	0.105989	0.545786	0.358974	0.163001	-0.604454	0.78781	['P36094']	SPC42
sp|Q07938|MTAP_YEAST	5	3	-4.29852	0.106466	0.867323	1.13005	0.163615	0.381749	0.786177	['Q07938']	MEU1
sp|P53200|EFM5_YEAST	6	4	-1.66701	0.106993	0.563179	0.250698	0.164305	-1.16764	0.78435	['P53200']	EFM5
sp|P04802|SYDC_YEAST	28	22	10.7224	0.10761	1.05237	0.946734	0.165069	-0.152605	0.782335	['P04802']	DPS1
sp|P36775|LONM_YEAST	11	7	inf	0.107647	0.17142	0.342904	0.165069	1.00027	0.782335	['P36775']	PIM1
sp|P39984|HAT2_YEAST	8	5	-4.93987	0.108586	0.304719	0.552719	0.166262	0.859066	0.779208	['P39984']	HAT2
sp|Q03661|ESC1_YEAST	10	4	-4.21398	0.108642	0.487005	0.296912	0.166262	-0.713901	0.779208	['Q03661']	ESC1
sp|P53600|COPZ_YEAST	4	2	1.66593	0.108661	0.748933	0.603685	0.166262	-0.311041	0.779208	['P53600']	RET3
sp|P36069|PMU1_YEAST	2	2	inf	0.108845	0.517838	0.39037	0.166324	-0.407659	0.779045	['P36069']	PMU1
sp|Q06580|MLC2_YEAST	4	3	1.93214	0.108859	0.606735	0.559964	0.166324	-0.115731	0.779045	['Q06580']	MLC2
sp|P0CX27|RL44A_YEAST;sp|P0CX28|RL44B_YEAST	2	2	inf	0.109167	0.455016	0.999071	0.166643	1.13467	0.778214	['P0CX27', 'P0CX28']	RPL42A
sp|P38230|QOR_YEAST	5	3	-10.454	0.109226	0.478238	0.366554	0.166643	-0.383703	0.778214	['P38230']	ZTA1
sp|P42949|TIM16_YEAST	2	2	inf	0.109369	0.37976	0.365589	0.166741	-0.054863	0.777958	['P42949']	PAM16
sp|P50101|UBP15_YEAST	2	2	-8.05385	0.109577	0.483238	0.471579	0.166937	-0.0352335	0.777448	['P50101']	UBP15
sp|P11938|RAP1_YEAST	12	6	-12.7734	0.110203	0.502331	0.221757	0.167769	-1.17966	0.775288	['P11938']	RAP1
sp|Q03559|YM8V_YEAST	2	2	-4.1313	0.110378	1.36699	0.731535	0.167914	-0.902002	0.774912	['Q03559']	YMR295C
sp|P53890|BNI5_YEAST	9	6	inf	0.110717	0.390744	0.275774	0.168309	-0.502735	0.773894	['P53890']	BNI5
sp|P35729|NU120_YEAST	3	2	-118.043	0.111839	0.306006	0.602518	0.169892	0.977443	0.769827	['P35729']	NUP120
sp|P53879|RHO5_YEAST	7	4	-2.33573	0.112233	0.510211	0.274116	0.170368	-0.896309	0.768611	['P53879']	RHO5
sp|P05150|OTC_YEAST	3	2	-11.0683	0.112682	0.420925	0.330014	0.170927	-0.351035	0.76719	['P05150']	ARG3
sp|Q12344|GYP5_YEAST	6	2	1.72557	0.11364	0.507242	0.473443	0.172256	-0.0994838	0.763827	['Q12344']	GYP5
sp|P11655|SEC12_YEAST	3	2	-4.30504	0.113866	0.43435	0.500078	0.172475	0.203295	0.763274	['P11655']	SEC12
sp|P19880|AP1_YEAST	7	5	-6.07202	0.114455	0.49294	0.379345	0.173242	-0.377902	0.761346	['P19880']	YAP1
sp|P32639|BRR2_YEAST	5	2	5.85333	0.114576	0.355306	0.0972072	0.173301	-1.86993	0.761198	['P32639']	BRR2
sp|P11914|MPPA_YEAST	4	2	inf	0.115331	0.534828	0.311908	0.174319	-0.777956	0.758656	['P11914']	MAS2
sp|P36017|VPS21_YEAST	8	3	inf	0.115842	0.53208	0.481047	0.174965	-0.145466	0.757049	['P36017']	VPS21
sp|P53731|ARPC2_YEAST	4	2	-2.25207	0.116698	0.497505	1.0647	0.176071	1.09767	0.754312	['P53731']	ARC35
sp|Q08979|KEL3_YEAST	3	2	inf	0.116741	0.622832	0.346733	0.176071	-0.84502	0.754312	['Q08979']	KEL3
sp|P38113|ADH5_YEAST	11	4	8.37719	0.117177	0.245563	0.0892507	0.176602	-1.46016	0.753003	['P38113']	ADH5
sp|P42945|UTP10_YEAST	12	5	-17.8308	0.117488	0.194829	0.336658	0.176945	0.789074	0.752162	['P42945']	UTP10
sp|P47123|MOG1_YEAST	3	2	-0.15603	0.118461	0.349469	0.220109	0.178283	-0.666943	0.748891	['P47123']	MOG1
sp|Q08925|MRN1_YEAST	3	2	inf	0.119704	0.456446	0.372364	0.180025	-0.293732	0.744668	['Q08925']	MRN1
sp|P38772|BCD1_YEAST	3	2	inf	0.119892	0.345892	0.546549	0.18018	0.66003	0.744293	['P38772']	BCD1
sp|P53110|YGP9_YEAST	2	2	3.41414	0.120325	0.397441	0.455324	0.180702	0.196153	0.743036	['P53110']	YGL159W
sp|Q06213|MED10_YEAST	2	2	inf	0.120588	0.415809	0.439793	0.180968	0.0809033	0.742398	['Q06213']	NUT2
sp|P46676|SUM1_YEAST	3	2	-7.35759	0.120686	0.63843	0.462772	0.180986	-0.464227	0.742355	['P46676']	SUM1
sp|P00045|CYC7_YEAST	3	2	-138.542	0.121413	0.489342	0.345509	0.181947	-0.502118	0.740055	['P00045']	CYC7
sp|P57744|TIM8_YEAST	2	2	-10.9492	0.121625	0.685699	0.473811	0.182135	-0.533264	0.739606	['P57744']	TIM8
sp|P32898|CYM1_YEAST	11	5	-11.9478	0.123304	0.355225	0.314183	0.184487	-0.177129	0.734034	['P32898']	CYM1
sp|P49017|COQ5_YEAST	3	3	-4.29872	0.12337	0.431705	0.467716	0.184487	0.115588	0.734034	['P49017']	COQ5
sp|P32335|MSS51_YEAST	3	3	inf	0.124696	0.382305	0.466817	0.186337	0.288132	0.729701	['P32335']	MSS51
sp|Q06078|UTP21_YEAST	4	2	-7.95063	0.124824	0.270549	0.467394	0.186396	0.788749	0.729563	['Q06078']	UTP21
sp|Q99216|PNO1_YEAST	5	2	inf	0.125469	0.548254	0.991221	0.187227	0.854364	0.727631	['Q99216']	PNO1
sp|P47084|MRX12_YEAST	2	2	inf	0.125687	0.325189	0.44349	0.18742	0.447624	0.727184	['P47084']	MRX12
sp|Q12296|MAM3_YEAST	5	2	inf	0.126348	0.201602	0.371216	0.188273	0.880752	0.725212	['Q12296']	MAM3
sp|P45976|FIP1_YEAST	2	2	inf	0.126908	0.730805	0.42328	0.188973	-0.787876	0.7236	['P45976']	FIP1
sp|P12754|EI2BD_YEAST	3	3	inf	0.128309	0.464338	0.588105	0.190925	0.340899	0.719137	['P12754']	GCD2
sp|P21734|UBC1_YEAST	6	5	-18.0581	0.128869	0.52965	0.464328	0.191624	-0.189895	0.717551	['P21734']	UBC1
sp|Q03880|PKR1_YEAST	2	2	inf	0.129007	0.262083	0.496119	0.191693	0.920664	0.717394	['Q03880']	PKR1
sp|P21560|CBP3_YEAST	2	2	inf	0.129218	0.987059	0.504205	0.191872	-0.969125	0.716989	['P21560']	CBP3
sp|P47771|ALDH2_YEAST	9	5	-3.90733	0.129489	0.411248	0.232777	0.19214	-0.821061	0.716383	['P47771']	ALD2
sp|P46672|ARC1_YEAST	17	6	-6.24577	0.129947	0.530996	0.355397	0.192553	-0.579269	0.71545	['P46672']	ARC1
sp|P12962|CAF20_YEAST	4	2	-5.06732	0.12995	0.431902	0.245716	0.192553	-0.813711	0.71545	['P12962']	CAF20
sp|P39105|PLB1_YEAST	3	2	-15.7308	0.130195	0.251867	0.478668	0.19278	0.926364	0.714937	['P39105']	PLB1
sp|P36037|DOA1_YEAST	10	7	-9.46253	0.131403	0.561669	0.377899	0.194433	-0.571722	0.711231	['P36037']	DOA1
sp|P47077|NOP9_YEAST	5	3	inf	0.131834	0.497983	0.675332	0.194934	0.439501	0.710113	['P47077']	NOP9
sp|P38144|ISW1_YEAST	10	5	-1.68885	0.132211	0.3661	0.668663	0.195354	0.869042	0.709178	['P38144']	ISW1
sp|P36018|YPT52_YEAST	11	7	-10.9714	0.133173	0.442942	0.268023	0.196637	-0.72476	0.706334	['P36018']	YPT52
sp|P34110|VPS35_YEAST	2	2	-8.06147	0.133681	0.341103	0.638758	0.19725	0.905063	0.704983	['P34110']	VPS35
sp|P38205|NCL1_YEAST	26	12	-14.1353	0.134353	0.426358	0.337181	0.198102	-0.338541	0.703111	['P38205']	NCL1
sp|P54964|ORN_YEAST	4	4	inf	0.134496	0.438474	0.227008	0.198175	-0.949748	0.702952	['P54964']	REX2
sp|Q12242|RUP1_YEAST	2	2	inf	0.134795	0.660605	0.644884	0.198477	-0.0347483	0.70229	['Q12242']	RUP1
sp|P39521|FHL1_YEAST	4	2	inf	0.138673	0.408938	0.503924	0.203963	0.301327	0.690449	['P39521']	FHL1
sp|P33442|RS3A1_YEAST	22	10	9.6771	0.138714	1.07371	0.926341	0.203963	-0.212989	0.690449	['P33442']	RPS1A
sp|Q06440|CORO_YEAST	15	4	-14.4119	0.140259	0.937525	0.263578	0.20609	-1.83063	0.685942	['Q06440']	CRN1
sp|P43682|SFT1_YEAST	2	2	inf	0.141008	0.513104	0.491216	0.207047	-0.0628913	0.68393	['P43682']	SFT1
sp|P53742|NOG2_YEAST	10	5	-6.03108	0.14125	0.444207	0.460112	0.20714	0.0507537	0.683736	['P53742']	NOG2
sp|P38203|LSM2_YEAST	4	2	-125.719	0.141267	1.0338	0.592124	0.20714	-0.803986	0.683736	['P38203']	LSM2
sp|Q06685|VIP1_YEAST	15	3	5.73617	0.142203	0.95766	0.397777	0.208244	-1.26755	0.681428	['Q06685']	VIP1
sp|P10622|RLA3_YEAST	2	2	inf	0.142218	0.343827	0.0926363	0.208244	-1.89203	0.681428	['P10622']	RPP1B
sp|P21306|ATP5E_YEAST	2	2	inf	0.143017	0.668388	0.459812	0.209268	-0.539644	0.679296	['P21306']	ATP15
sp|P53868|ALG9_YEAST	2	2	inf	0.143304	0.359283	0.544314	0.209499	0.599318	0.678819	['P53868']	ALG9
sp|Q02792|XRN2_YEAST	3	2	-3.26734	0.143373	0.278381	0.474658	0.209499	0.769826	0.678819	['Q02792']	RAT1
sp|P18899|DDR48_YEAST	8	4	-9.2847	0.143706	0.484607	0.268573	0.209841	-0.851501	0.67811	['P18899']	DDR48
sp|P48582|BRO1_YEAST	6	3	-5.14159	0.145557	0.480747	0.36327	0.212397	-0.404234	0.672852	['P48582']	BRO1
sp|P17157|PHO85_YEAST	2	2	inf	0.146217	0.481399	0.232434	0.213212	-1.05041	0.671189	['P17157']	PHO85
sp|P04456|RL25_YEAST	8	5	0.854099	0.14675	1.08384	0.926894	0.213842	-0.225673	0.669907	['P04456']	RPL25
sp|P40160|RIO2_YEAST	2	2	inf	0.149065	0.507383	0.338266	0.217065	-0.584919	0.663409	['P40160']	RIO2
sp|P09620|KEX1_YEAST	6	3	inf	0.150428	0.518847	0.603239	0.218899	0.217418	0.659757	['P09620']	KEX1
sp|P35997|RS27A_YEAST;sp|P38711|RS27B_YEAST	5	4	3.30965	0.150924	1.18937	0.827726	0.219469	-0.522978	0.658627	['P35997', 'P38711']	RPS27A
sp|Q06406|LSM6_YEAST	2	2	-1.30079	0.151883	0.66792	0.554191	0.220711	-0.269291	0.656176	['Q06406']	LSM6
sp|P05319|RLA2_YEAST	6	3	6.53082	0.152466	1.14003	0.881704	0.221407	-0.370703	0.654809	['P05319']	RPP2A
sp|P38698|PPX1_YEAST	8	4	-3.84535	0.15259	0.395015	0.224043	0.221435	-0.818133	0.654755	['P38698']	PPX1
sp|P38817|GGA2_YEAST	10	4	-3.52429	0.153663	0.155521	0.0823486	0.222838	-0.91729	0.652012	['P38817']	GGA2
sp|P17064|FCY2_YEAST	2	2	inf	0.155	0.429674	0.336882	0.224622	-0.350999	0.648547	['P17064']	FCY2
sp|P35732|DEF1_YEAST	16	5	-12.114	0.155346	0.175501	0.108114	0.224969	-0.698933	0.647876	['P35732']	DEF1
sp|Q06639|RSC3_YEAST	2	2	inf	0.156004	0.483881	0.459251	0.225768	-0.0753717	0.646338	['Q06639']	RSC3
sp|Q12028|AP1G1_YEAST	7	3	inf	0.156359	0.423808	0.376662	0.226048	-0.170142	0.645799	['Q12028']	APL4
sp|P38272|SHE3_YEAST	3	2	inf	0.156413	0.348796	0.297121	0.226048	-0.231334	0.645799	['P38272']	SHE3
sp|P38821|DNPEP_YEAST	3	2	inf	0.156631	0.491312	0.306515	0.226104	-0.680684	0.645692	['P38821']	APE4
sp|P53192|GET1_YEAST	5	2	9.94153	0.156665	0.316679	0.529321	0.226104	0.741123	0.645692	['P53192']	GET1
sp|P32793|YSC84_YEAST	3	2	inf	0.157775	0.548939	0.349183	0.22755	-0.652664	0.642924	['P32793']	YSC84
sp|P43583|BLM10_YEAST	5	2	inf	0.158293	0.375416	0.598303	0.228141	0.672386	0.641797	['P43583']	BLM10
sp|P38693|PPAC_YEAST	11	5	4.78518	0.158894	0.600375	0.389845	0.228851	-0.622965	0.640447	['P38693']	PHO12
sp|Q03656|SKY1_YEAST	4	4	-1.21983	0.159778	0.434364	0.437739	0.229966	0.011168	0.638336	['Q03656']	SKY1
sp|P47047|MTR4_YEAST	16	7	-15.1678	0.160314	0.4746	0.180718	0.230582	-1.39297	0.637175	['P47047']	MTR4
sp|P40471|AYR1_YEAST	3	2	2.4651	0.160435	0.899902	0.801467	0.230598	-0.167125	0.637145	['P40471']	AYR1
sp|Q07953|SDO1_YEAST	2	2	inf	0.161163	0.516955	0.454858	0.231487	-0.184625	0.635473	['Q07953']	SDO1
sp|P51534|SHE4_YEAST	2	2	inf	0.161573	0.60475	0.328997	0.231918	-0.878263	0.634666	['P51534']	SHE4
sp|P20435|RPAB2_YEAST	2	2	inf	0.161924	0.723363	0.560374	0.232264	-0.36833	0.634018	['P20435']	RPO26
sp|P29703|FNTA_YEAST	2	2	-7.55023	0.162176	0.490905	0.708966	0.23242	0.530272	0.633727	['P29703']	RAM2
sp|P38765|YHI9_YEAST	6	3	-7.99328	0.162253	0.224896	0.548019	0.23242	1.28497	0.633727	['P38765']	YHI9
sp|P38624|PSB1_YEAST	9	4	-8.33051	0.162802	0.13696	0.169571	0.232922	0.308142	0.632789	['P38624']	PRE3
sp|P38853|KEL1_YEAST	18	6	-9.07801	0.162825	0.440978	0.291524	0.232922	-0.597095	0.632789	['P38853']	KEL1
sp|Q99288|DET1_YEAST	5	2	1.55936	0.16363	0.303794	0.535238	0.233792	0.817085	0.631171	['Q99288']	DET1
sp|P53759|DUS1_YEAST	3	2	inf	0.163654	0.255737	0.230118	0.233792	-0.152289	0.631171	['P53759']	DUS1
sp|Q03219|YM44_YEAST	6	5	-15.0035	0.163814	0.306934	0.161725	0.233862	-0.924383	0.63104	['Q03219']	YMR178W
sp|P40302|PSA6_YEAST	14	7	4.26138	0.164232	0.827974	0.496523	0.2343	-0.737726	0.630227	['P40302']	PRE5
sp|P38635|HIS9_YEAST	2	2	inf	0.165352	0.466413	0.401273	0.235739	-0.217025	0.627569	['P38635']	HIS2
sp|P38339|RGD1_YEAST	2	2	inf	0.166291	0.412785	0.519927	0.236917	0.33292	0.625403	['P38339']	RGD1
sp|Q04307|RPC10_YEAST	3	2	-13.0819	0.166531	0.515693	0.385454	0.237099	-0.419953	0.625071	['Q04307']	RPC11
sp|P40970|LCB2_YEAST	6	4	-15.3153	0.166782	0.453854	0.367167	0.237172	-0.305792	0.624937	['P40970']	LCB2
sp|P38174|MAP2_YEAST	8	5	0.76547	0.166807	0.427084	0.482733	0.237172	0.176707	0.624937	['P38174']	MAP2
sp|P25349|YCP4_YEAST	8	4	5.81308	0.166956	0.618451	0.386978	0.237224	-0.676407	0.624842	['P25349']	YCP4
sp|P16387|ODPA_YEAST	12	5	2.15275	0.167407	0.44297	0.64615	0.237705	0.544661	0.623962	['P16387']	PDA1
sp|Q04934|IVY1_YEAST	3	2	inf	0.167948	0.629687	0.485256	0.238198	-0.375889	0.623061	['Q04934']	IVY1
sp|P48365|GYP7_YEAST	3	3	inf	0.167981	0.286617	0.386578	0.238198	0.431636	0.623061	['P48365']	GYP7
sp|P32349|RPC3_YEAST	2	2	inf	0.168229	0.450819	0.590973	0.23839	0.390545	0.622712	['P32349']	RPC82
sp|P53075|SHE10_YEAST	14	7	-6.47428	0.169437	0.548247	0.514436	0.239788	-0.091836	0.620172	['P53075']	SHE10
sp|P36008|EF1G2_YEAST	17	7	3.7871	0.169443	0.895585	1.1191	0.239788	0.321442	0.620172	['P36008']	TEF4
sp|P40856|SA185_YEAST	4	3	inf	0.16966	0.372855	0.359001	0.239934	-0.0546283	0.619907	['P40856']	SAP185
sp|P22141|PSB4_YEAST	6	5	6.04585	0.169776	0.570359	0.353054	0.239938	-0.691979	0.619901	['P22141']	PRE1
sp|Q08096|RCL1_YEAST	2	2	-5.1856	0.170011	0.375466	0.460733	0.24011	0.295248	0.619591	['Q08096']	RCL1
sp|P40055|UTP7_YEAST	5	2	-9.14298	0.170136	0.258133	0.627958	0.240125	1.28255	0.619562	['P40055']	UTP7
sp|Q12415|TFC7_YEAST	2	2	inf	0.170499	0.497786	0.514586	0.240476	0.0478851	0.618928	['Q12415']	TFC7
sp|Q12496|YO098_YEAST	10	4	-4.08347	0.170976	0.370603	0.572817	0.240988	0.628201	0.618004	['Q12496']	YOL098C
sp|Q03290|TFB3_YEAST	2	2	inf	0.17181	0.578421	0.451893	0.242003	-0.35614	0.61618	['Q03290']	TFB3
sp|P24521|ERG8_YEAST	8	4	2.98298	0.172144	0.422267	0.320676	0.242311	-0.39704	0.615627	['P24521']	ERG8
sp|P40505|SDS3_YEAST	2	2	-3.7795	0.172984	0.663941	0.494401	0.24333	-0.425372	0.613804	['P40505']	SDS3
sp|Q04951|SCW10_YEAST	5	3	-16.5992	0.17323	0.352943	0.275306	0.243515	-0.358398	0.613474	['Q04951']	SCW10
sp|P32467|HXT4_YEAST	4	3	-8.87188	0.173581	0.449406	0.377954	0.243845	-0.249808	0.612886	['P32467']	HXT4
sp|Q06168|SFH1_YEAST	2	2	inf	0.173876	0.560555	0.348158	0.244098	-0.687114	0.612436	['Q06168']	SFH1
sp|Q00245|RHO3_YEAST	3	2	inf	0.174049	0.578297	0.789352	0.244177	0.448859	0.612295	['Q00245']	RHO3
sp|Q04472|MGR3_YEAST	2	2	inf	0.174238	0.239149	0.356181	0.244281	0.574697	0.612111	['Q04472']	MGR3
sp|P25359|RRP43_YEAST	5	3	-4.32071	0.175214	0.417941	0.538358	0.245486	0.365267	0.609974	['P25359']	RRP43
sp|P12611|WHI2_YEAST	3	2	-7.72447	0.175621	0.269551	0.404786	0.245669	0.586604	0.60965	['P12611']	WHI2
sp|P20484|MAK11_YEAST	5	2	10.7212	0.17568	0.333806	0.498174	0.245669	0.577639	0.60965	['P20484']	MAK11
sp|Q04693|RSE1_YEAST	2	2	inf	0.175776	0.723126	0.447682	0.245669	-0.691774	0.60965	['Q04693']	RSE1
sp|P36059|NNRD_YEAST	3	2	-11.7632	0.17581	0.414	0.249277	0.245669	-0.731883	0.60965	['P36059']	YKL151C
sp|P52911|EXG2_YEAST	2	2	-5.40477	0.175974	0.135167	0.057776	0.245735	-1.2262	0.609534	['P52911']	EXG2
sp|P32561|RPD3_YEAST	2	2	inf	0.17628	0.287235	0.438896	0.245999	0.61165	0.609067	['P32561']	RPD3
sp|P04821|CDC25_YEAST	2	2	-39.2075	0.177263	0.632122	0.258059	0.247207	-1.2925	0.606939	['P04821']	CDC25
sp|Q06672|TSR2_YEAST	2	2	inf	0.179531	0.473855	0.592352	0.250205	0.322009	0.601704	['Q06672']	TSR2
sp|P38149|DUG2_YEAST	2	2	inf	0.179972	0.488543	0.458688	0.250654	-0.0909727	0.600925	['P38149']	DUG2
sp|P32288|GLNA_YEAST	10	5	-2.64866	0.180206	0.930088	0.436434	0.250815	-1.0916	0.600647	['P32288']	GLN1
sp|P54007|YL460_YEAST	3	2	inf	0.180443	0.521119	0.650653	0.250979	0.320276	0.600362	['P54007']	YLR460C
sp|P38719|DBP8_YEAST	2	2	-11.7037	0.182043	0.349816	0.466688	0.253037	0.415863	0.596816	['P38719']	DBP8
sp|P33331|NTF2_YEAST	3	3	-2.90696	0.182267	0.398623	0.340156	0.253093	-0.228828	0.596721	['P33331']	NTF2
sp|P69771|DID2_YEAST	6	3	-11.8885	0.182323	0.173712	0.267378	0.253093	0.622186	0.596721	['P69771']	DID2
sp|P53962|YND5_YEAST	3	2	2.6298	0.1827	0.332613	0.227111	0.25345	-0.550444	0.596108	['P53962']	YNL035C
sp|P38080|AKL1_YEAST	4	3	inf	0.183295	0.412711	0.254305	0.254109	-0.698572	0.59498	['P38080']	AKL1
sp|P38075|PDX3_YEAST	10	4	-4.05935	0.183528	0.489242	0.148095	0.254264	-1.72403	0.594715	['P38075']	PDX3
sp|P15303|SEC23_YEAST	17	6	8.61641	0.184363	0.998186	1.00208	0.255253	0.00561243	0.593029	['P15303']	SEC23
sp|P32379|PSA5_YEAST	9	3	-4.63358	0.185516	0.713355	0.878862	0.25656	0.301016	0.59081	['P32379']	PUP2
sp|P46682|AP3B_YEAST	3	3	inf	0.18555	0.341091	0.507506	0.25656	0.573267	0.59081	['P46682']	APL6
sp|P32769|HBS1_YEAST	7	2	-10.1221	0.185717	0.441891	0.407651	0.256623	-0.116355	0.590704	['P32769']	HBS1
sp|P38715|GRE3_YEAST	11	7	-8.98494	0.186392	0.403555	0.169935	0.257386	-1.24778	0.589414	['P38715']	GRE3
sp|Q07716|AIM6_YEAST	6	3	inf	0.18779	0.39128	0.490441	0.259125	0.325877	0.58649	['Q07716']	AIM6
sp|P09959|SWI6_YEAST	4	3	inf	0.187897	0.169147	0.277117	0.259125	0.712219	0.58649	['P09959']	SWI6
sp|P40442|YIQ9_YEAST	2	2	inf	0.189139	0.329449	0.263519	0.260668	-0.322149	0.583913	['P40442']	YIL169C
sp|Q12191|BUG1_YEAST	8	3	-20.5198	0.189316	0.246051	0.135196	0.260741	-0.863905	0.58379	['Q12191']	BUG1
sp|P19414|ACON_YEAST	28	13	3.05457	0.189444	1.0008	0.999096	0.260748	-0.00245709	0.583779	['P19414']	ACO1
sp|O14455|RL36B_YEAST	10	4	-1.63958	0.189588	1.02551	0.970217	0.260776	-0.079968	0.583732	['O14455']	RPL36B
sp|Q06677|SWA2_YEAST	3	2	-15.3673	0.190249	0.572601	0.302881	0.261514	-0.918778	0.582505	['Q06677']	SWA2
sp|Q04120|TSA2_YEAST	3	2	inf	0.190709	0.0977367	0.339808	0.261976	1.79775	0.581738	['Q04120']	TSA2
sp|Q03516|RSN1_YEAST	4	3	inf	0.190907	0.0154489	0.0444702	0.262078	1.52533	0.581569	['Q03516']	RSN1
sp|P46948|RRP41_YEAST	2	2	inf	0.191063	0.505266	0.447012	0.262121	-0.176732	0.581498	['P46948']	SKI6
sp|P32264|PROB_YEAST	6	2	inf	0.191309	0.30778	0.506835	0.262288	0.719619	0.581221	['P32264']	PRO1
sp|P14743|NMT_YEAST	8	3	-11.8331	0.192956	0.285137	0.418867	0.264375	0.554837	0.57778	['P14743']	NMT1
sp|Q99316|MPD2_YEAST	3	3	inf	0.193666	0.449162	0.542741	0.265175	0.273029	0.576467	['Q99316']	MPD2
sp|P43594|MIC19_YEAST	2	2	-2.73048	0.194961	0.378788	0.253927	0.266776	-0.576975	0.573854	['P43594']	MIC19
sp|P40019|CHZ1_YEAST	5	3	-9.32019	0.196013	0.30545	0.281636	0.268041	-0.117103	0.571799	['P40019']	CHZ1
sp|P39927|PTI1_YEAST	2	2	inf	0.196296	0.495947	0.373587	0.268254	-0.408741	0.571453	['P39927']	PTI1
sp|P00724-2|INV2_YEAST	5	3	-4.38479	0.197055	0.677291	0.381333	0.269118	-0.828726	0.570058	['P00724-2']	SUC2
sp|P40485|SLM1_YEAST	4	3	-13.7392	0.199094	0.471643	0.441929	0.27158	-0.093878	0.566102	['P40485']	SLM1
sp|P53078|SDT1_YEAST	2	2	inf	0.199116	0.412286	0.624592	0.27158	0.599271	0.566102	['P53078']	SDT1
sp|P25342|CDC10_YEAST	9	5	-0.45026	0.199993	0.548761	0.445742	0.2726	-0.299967	0.564474	['P25342']	CDC10
sp|Q04602|VBA4_YEAST	4	3	2.39528	0.200198	0.561657	0.335228	0.272704	-0.744547	0.564308	['Q04602']	VBA4
sp|P47096|3HAO_YEAST	8	5	-1.38198	0.200516	0.358633	0.263313	0.27296	-0.445728	0.563901	['P47096']	BNA1
sp|P36135|UTH1_YEAST	3	3	-26.4959	0.200967	0.610449	0.526194	0.273296	-0.214278	0.563368	['P36135']	UTH1
sp|P31374|PSK1_YEAST	2	2	inf	0.201055	0.607779	0.395659	0.273296	-0.619289	0.563368	['P31374']	PSK1
sp|P19454|CSK22_YEAST	7	3	-4.87549	0.201151	0.345042	0.619422	0.273296	0.844153	0.563368	['P19454']	CKA2
sp|Q08647|PUS7_YEAST	18	5	8.71963	0.201282	0.514097	0.766202	0.273298	0.575683	0.563363	['Q08647']	PUS7
sp|P26793|FEN1_YEAST	5	2	-6.01666	0.20155	0.249221	0.498283	0.273486	0.999541	0.563064	['P26793']	RAD27
sp|P07245|C1TC_YEAST	30	15	7.66382	0.202574	0.452195	0.479458	0.274699	0.0844579	0.561142	['P07245']	ADE3
sp|Q00539|NAM8_YEAST	2	2	-0.14506	0.204051	0.312517	0.495135	0.276523	0.663884	0.558268	['Q00539']	NAM8
sp|Q06698|YL419_YEAST	3	2	7.56531	0.204855	0.446994	0.585088	0.277435	0.388397	0.556838	['Q06698']	YLR419W
sp|P34217|PIN4_YEAST	2	2	-4.46683	0.205276	0.540791	0.357047	0.277827	-0.598955	0.556226	['P34217']	PIN4
sp|P32463|ACPM_YEAST	4	2	-40.4678	0.205722	0.330687	0.298269	0.278253	-0.148849	0.555561	['P32463']	ACP1
sp|P43573|BUD27_YEAST	7	3	inf	0.206827	0.223207	0.18183	0.279568	-0.295789	0.553513	['P43573']	BUD27
sp|P48240|MTR3_YEAST	2	2	-1.52551	0.207431	0.38521	0.688884	0.280184	0.838616	0.552557	['P48240']	MTR3
sp|P53104|ATG1_YEAST	2	2	inf	0.207548	0.420128	0.48206	0.280184	0.198385	0.552557	['P53104']	ATG1
sp|P38295|MCFS2_YEAST	4	2	6.83519	0.207782	0.280225	0.434806	0.280319	0.633784	0.552347	['P38295']	EHT1
sp|P38281|APD1_YEAST	7	3	-20.5696	0.208161	0.47016	0.199367	0.280652	-1.23773	0.551832	['P38281']	APD1
sp|Q06177|TMA10_YEAST	2	2	4.80478	0.208431	0.375668	0.262456	0.280713	-0.517381	0.551738	['Q06177']	TMA10
sp|P27809|KRE2_YEAST	9	4	-24.326	0.208473	0.276604	0.56214	0.280713	1.02311	0.551738	['P27809']	KRE2
sp|P34253|KTI12_YEAST	3	2	-13.9893	0.210075	0.463816	0.542996	0.282599	0.227388	0.548829	['P34253']	KTI12
sp|P40482|SEC24_YEAST	18	11	7.79894	0.210141	0.525828	0.5729	0.282599	0.123691	0.548829	['P40482']	SEC24
sp|Q03322|TLG1_YEAST	3	2	inf	0.210644	0.346936	0.275566	0.283095	-0.332271	0.548067	['Q03322']	TLG1
sp|P38069|MNN2_YEAST	11	4	-4.78883	0.211162	0.983212	0.355923	0.283611	-1.46594	0.547277	['P38069']	MNN2
sp|P37297|STT4_YEAST	2	2	-1.30544	0.211954	0.428444	0.238554	0.284402	-0.844794	0.546067	['P37297']	STT4
sp|Q12246|LCB4_YEAST	2	2	-138.542	0.212081	0.469515	0.744835	0.284402	0.66575	0.546067	['Q12246']	LCB4
sp|P53128|MTHR2_YEAST	2	2	-4.88124	0.212156	0.348371	0.390286	0.284402	0.16391	0.546067	['P53128']	MET13
sp|Q86ZR7|YKD3A_YEAST	5	3	3.18429	0.212835	0.718846	0.477661	0.285132	-0.589695	0.544954	['Q86ZR7']	YKL033W-A
sp|P33204|ARPC4_YEAST	5	4	2.98101	0.214556	0.857197	1.19386	0.287255	0.477931	0.541732	['P33204']	ARC19
sp|P34163|TGL1_YEAST	2	2	inf	0.215551	0.50466	0.508414	0.288404	0.0106918	0.539999	['P34163']	TGL1
sp|P49954|NIT3_YEAST	4	3	-4.64851	0.216908	0.683912	0.493047	0.290036	-0.472085	0.537548	['P49954']	NIT3
sp|P26783|RS5_YEAST	14	6	6.57759	0.217293	1.05486	0.946544	0.290366	-0.156303	0.537054	['P26783']	RPS5
sp|P32604|F26_YEAST	2	2	inf	0.2176	0.391883	0.512189	0.290489	0.386253	0.536871	['P32604']	FBP26
sp|Q03213|HOT1_YEAST	2	2	inf	0.21766	0.363821	0.135857	0.290489	-1.42114	0.536871	['Q03213']	HOT1
sp|P36036|YRA2_YEAST	4	2	-18.0797	0.219123	0.153062	0.474151	0.292257	1.63123	0.534236	['P36036']	YRA2
sp|P52488|UBA2_YEAST	8	3	inf	0.219377	0.569147	0.642556	0.29241	0.175021	0.534008	['P52488']	UBA2
sp|P39939|RS26B_YEAST	5	3	12.0399	0.221891	1.11893	0.890713	0.295388	-0.329081	0.529607	['P39939']	RPS26B
sp|P39938|RS26A_YEAST	5	3	12.0398	0.221891	1.11893	0.890713	0.295388	-0.329081	0.529607	['P39938']	RPS26A
sp|P32657|CHD1_YEAST	3	2	inf	0.222122	0.271117	0.177482	0.295509	-0.61124	0.529429	['P32657']	CHD1
sp|Q03124|RSC9_YEAST	3	2	-3.94711	0.223038	0.513154	0.716303	0.29654	0.481178	0.527916	['Q03124']	RSC9
sp|P39526|LAA1_YEAST	2	2	inf	0.224221	0.245712	0.415027	0.297773	0.756235	0.526114	['P39526']	LAA1
sp|Q01476|UBP2_YEAST	4	2	inf	0.224247	0.283157	0.257288	0.297773	-0.138217	0.526114	['Q01476']	UBP2
sp|Q02199|NUP49_YEAST	2	2	inf	0.22625	0.614676	0.66343	0.300235	0.110119	0.522538	['Q02199']	NUP49
sp|P38881|NVJ1_YEAST	2	2	inf	0.22652	0.52062	0.4788	0.300235	-0.120806	0.522538	['P38881']	NVJ1
sp|P53388|DIP5_YEAST	3	2	9.36699	0.226597	0.439482	0.426638	0.300235	-0.0427929	0.522538	['P53388']	DIP5
sp|P32791|FRE1_YEAST	3	2	inf	0.226671	0.497884	0.382197	0.300235	-0.381494	0.522538	['P32791']	FRE1
sp|P47173|YJ9J_YEAST	3	3	inf	0.226877	0.656746	1.02381	0.30032	0.640534	0.522416	['P47173']	YJR142W
sp|Q03088|SVL3_YEAST	5	3	-13.8029	0.228195	0.396205	0.43392	0.301875	0.131183	0.520172	['Q03088']	SVL3
sp|P40959|MVP1_YEAST	6	5	-13.5213	0.229879	0.34163	0.661221	0.303913	0.952698	0.517251	['P40959']	MVP1
sp|P32419|MDHP_YEAST	8	4	0.0834646	0.230993	0.397837	0.28534	0.305195	-0.479495	0.515423	['P32419']	MDH3
sp|P34078|LTV1_YEAST	5	4	inf	0.2321	0.918505	0.598248	0.306436	-0.618544	0.51366	['P34078']	LTV1
sp|P34221|PP2C3_YEAST	8	6	-10.6796	0.232224	0.246328	0.166069	0.306436	-0.568801	0.51366	['P34221']	PTC3
sp|P38890|SET5_YEAST	2	2	inf	0.233131	0.590432	0.472592	0.307352	-0.321175	0.512364	['P38890']	SET5
sp|Q12024|YTM1_YEAST	4	3	-15.0976	0.233209	0.427647	0.385077	0.307352	-0.151275	0.512364	['Q12024']	YTM1
sp|Q12284|ERV2_YEAST	3	2	inf	0.23401	0.568865	0.37446	0.308216	-0.603275	0.511145	['Q12284']	ERV2
sp|P53550|DCP2_YEAST	11	3	-21.2887	0.234585	0.31185	0.228204	0.308779	-0.450526	0.510352	['P53550']	DCP2
sp|P32486|KRE6_YEAST	5	3	-4.80417	0.234822	0.455742	0.300574	0.308899	-0.6005	0.510184	['P32486']	KRE6
sp|P36000|AP1B1_YEAST	4	2	inf	0.235477	0.6043	0.320219	0.309568	-0.916204	0.509244	['P36000']	APL2
sp|Q08873|SCP1_YEAST	2	2	inf	0.236175	0.492569	0.450689	0.310183	-0.128196	0.508382	['Q08873']	SCP1
sp|P0C2J4|YL21A_YEAST;sp|Q12392|YD21A_YEAST	6	3	-2.03208	0.236239	0.448443	0.365606	0.310183	-0.294633	0.508382	['P0C2J4', 'Q12392']	TY2A-LR1
sp|P25847|MSH2_YEAST	4	2	-11.1341	0.238804	0.36632	0.322332	0.313356	-0.184556	0.503962	['P25847']	MSH2
sp|P40459|PANC_YEAST	4	3	-6.45403	0.239358	0.542233	0.307506	0.313888	-0.818297	0.503225	['P40459']	PAN6
sp|Q12091|DAP1_YEAST	5	4	0.457422	0.239696	0.60835	0.982602	0.314136	0.691705	0.502883	['Q12091']	DAP1
sp|Q06706|ELP1_YEAST	15	8	-10.1242	0.240138	0.488842	0.501043	0.314519	0.0355652	0.502353	['Q06706']	IKI3
sp|Q05029|BCH1_YEAST	3	2	-20.9126	0.240394	0.591569	0.2624	0.314591	-1.17278	0.502254	['Q05029']	BCH1
sp|P34160|NCBP1_YEAST	12	8	-13.695	0.24049	0.451705	0.434174	0.314591	-0.057108	0.502254	['P34160']	STO1
sp|P22147|XRN1_YEAST	26	12	1.14701	0.24138	0.355016	0.610185	0.315558	0.781361	0.50092	['P22147']	XRN1
sp|Q12063|UPPS_YEAST	2	2	2.80106	0.243225	0.290943	0.508332	0.317773	0.805034	0.497882	['Q12063']	NUS1
sp|Q05016|YM71_YEAST	11	5	-2.67734	0.244053	0.965271	1.03053	0.318659	0.0943866	0.496674	['Q05016']	YMR226C
sp|Q02875|SYH1_YEAST	10	4	inf	0.24596	0.485724	0.487059	0.32095	0.00396049	0.493563	['Q02875']	SYH1
sp|P0CX35|RS4A_YEAST;sp|P0CX36|RS4B_YEAST	21	12	12.5989	0.246291	1.02912	0.970925	0.321182	-0.0839808	0.493248	['P0CX35', 'P0CX36']	RPS4A
sp|P38165|RTG3_YEAST	3	2	-6.27867	0.247158	0.464846	0.35904	0.322114	-0.372609	0.49199	['P38165']	RTG3
sp|P20967|ODO1_YEAST	9	3	-9.02008	0.247742	1.18698	0.842337	0.322429	-0.494829	0.491565	['P20967']	KGD1
sp|Q12078|SMF3_YEAST	3	2	-8.47003	0.247743	0.412071	0.582623	0.322429	0.49967	0.491565	['Q12078']	SMF3
sp|P40161|RT106_YEAST	2	2	inf	0.247858	0.49819	0.686306	0.322429	0.462158	0.491565	['P40161']	RTT106
sp|P36108|DID4_YEAST	2	2	inf	0.248262	0.53441	0.488106	0.322756	-0.130752	0.491125	['P36108']	DID4
sp|Q02908|ELP3_YEAST	2	2	3.53084	0.251225	0.34452	0.301791	0.326407	-0.191038	0.48624	['Q02908']	ELP3
sp|P32794|AFG2_YEAST	2	2	inf	0.252304	0.0846722	0.164965	0.327408	0.9622	0.484911	['P32794']	AFG2
sp|P53866|SQS1_YEAST	2	2	inf	0.252306	0.428639	0.53167	0.327408	0.310769	0.484911	['P53866']	SQS1
sp|P31377|STX8_YEAST	2	2	inf	0.253097	0.342907	0.571637	0.328233	0.737284	0.483818	['P31377']	SYN8
sp|P38112|MAK5_YEAST	8	4	inf	0.254193	0.549778	0.734485	0.329451	0.417886	0.482209	['P38112']	MAK5
sp|P46949|FYV8_YEAST	2	2	-1.72036	0.254854	0.336249	0.443403	0.330105	0.399088	0.481347	['P46949']	FYV8
sp|Q08162|RRP44_YEAST	14	7	-1.63697	0.257195	0.264804	0.308684	0.332933	0.221205	0.477643	['Q08162']	DIS3
sp|P33412|ECT1_YEAST	4	2	inf	0.257671	0.439554	0.222641	0.333345	-0.981318	0.477106	['P33412']	ECT1
sp|Q12117|MRH1_YEAST	2	2	-3.27553	0.258792	0.702796	0.301361	0.33459	-1.22161	0.475487	['Q12117']	MRH1
sp|P38626|NCB5R_YEAST	5	2	inf	0.25927	0.421298	0.546447	0.335003	0.375242	0.474951	['P38626']	CBR1
sp|P34761|WHI3_YEAST	2	2	inf	0.259482	0.302244	0.205163	0.335072	-0.558944	0.474862	['P34761']	WHI3
sp|Q05791|CD123_YEAST	3	2	5.12529	0.260215	0.181921	0.363451	0.335609	0.998446	0.474167	['Q05791']	CDC123
sp|Q01855|RS15_YEAST	4	3	-3.11579	0.260234	1.10783	0.902663	0.335609	-0.295482	0.474167	['Q01855']	RPS15
sp|P47031|IML2_YEAST	5	2	inf	0.260375	0.175787	0.573384	0.335609	1.70567	0.474167	['P47031']	IML2
sp|Q06338|BCP1_YEAST	8	2	5.10206	0.261078	0.0861225	0.214129	0.336275	1.31402	0.473306	['Q06338']	BCP1
sp|P53878|YNS1_YEAST	2	2	inf	0.261211	0.183401	0.218277	0.336275	0.251157	0.473306	['P53878']	YNL181W
sp|P38911|FKBP3_YEAST	3	2	inf	0.262371	0.305873	0.309378	0.337562	0.0164355	0.471646	['P38911']	FPR3
sp|Q12403|ERP3_YEAST	2	2	inf	0.26503	0.442449	0.484242	0.340776	0.130215	0.46753	['Q12403']	ERP3
sp|P21827|RCC1_YEAST	7	5	6.88452	0.265881	0.664688	0.961726	0.341662	0.532948	0.466403	['P21827']	SRM1
sp|P43321|SMD3_YEAST	2	2	0.733996	0.267074	0.701318	0.983129	0.342986	0.487312	0.464724	['P43321']	SMD3
sp|P40013|BIM1_YEAST	2	2	inf	0.268383	0.261836	0.542301	0.344457	1.05043	0.462864	['P40013']	BIM1
sp|P53927|NOP15_YEAST	2	2	inf	0.268626	0.515505	1.05821	0.34456	1.03757	0.462735	['P53927']	NOP15
sp|P46989|ATG27_YEAST	5	2	inf	0.269202	0.224886	0.399875	0.345089	0.830357	0.462069	['P46989']	ATG27
sp|Q05359|ERP1_YEAST	3	2	10.2774	0.271082	0.956995	0.639124	0.347288	-0.582415	0.459311	['Q05359']	ERP1
sp|Q12463|TRM11_YEAST	2	2	inf	0.271345	0.236528	0.196281	0.347413	-0.26909	0.459154	['Q12463']	TRM11
sp|Q99210|YO111_YEAST	3	2	inf	0.272197	0.52054	0.419094	0.348294	-0.312736	0.458055	['Q99210']	YOR111W
sp|Q12446|LAS17_YEAST	2	2	inf	0.272467	0.559852	0.625288	0.348427	0.159477	0.457888	['Q12446']	LAS17
sp|P40210|SIP5_YEAST	2	2	0.801106	0.272637	0.292444	0.466122	0.348434	0.672548	0.45788	['P40210']	SIP5
sp|P40154|IES2_YEAST	3	2	-1.1738	0.273855	0.229409	0.451386	0.349555	0.97644	0.456485	['P40154']	IES2
sp|P20447|DBP3_YEAST	11	5	-4.22658	0.273946	0.3675	0.613938	0.349555	0.740348	0.456485	['P20447']	DBP3
sp|Q06488|RSC2_YEAST	2	2	inf	0.274011	0.485302	0.562897	0.349555	0.213988	0.456485	['Q06488']	RSC2
sp|P53874|UBP10_YEAST	5	2	-19.9833	0.274203	0.302347	0.399827	0.349589	0.40317	0.456443	['P53874']	UBP10
sp|Q12455|SPSY_YEAST	2	2	inf	0.275116	0.364674	0.253909	0.35054	-0.522293	0.455262	['Q12455']	SPE4
sp|P06780|RHO1_YEAST	6	4	7.35862	0.275301	0.914743	1.09607	0.350564	0.260907	0.455232	['P06780']	RHO1
sp|P08018|PBS2_YEAST	4	3	-7.84632	0.277529	0.440994	0.43724	0.353189	-0.0123316	0.451993	['P08018']	PBS2
sp|P37370|VRP1_YEAST	6	4	-9.32937	0.279089	0.410625	0.249899	0.354934	-0.716475	0.449852	['P37370']	VRP1
sp|Q02648|TRM44_YEAST	2	2	2.41389	0.279238	0.35178	0.646098	0.354934	0.877078	0.449852	['Q02648']	TRM44
sp|P25694|CDC48_YEAST	38	15	0.651238	0.279766	0.351495	0.476753	0.355392	0.439737	0.449292	['P25694']	CDC48
sp|P35189|TAF14_YEAST	4	3	-3.3502	0.280537	0.746888	0.649995	0.356157	-0.200463	0.448359	['P35189']	TAF14
sp|Q07657|SHS1_YEAST	8	4	-27.77	0.281557	0.339441	0.300869	0.357237	-0.174024	0.447044	['Q07657']	SHS1
sp|P09733|TBA1_YEAST	8	5	-4.59945	0.282879	0.830257	0.647097	0.358443	-0.359574	0.44558	['P09733']	TUB1
sp|P43612|SA155_YEAST	2	2	inf	0.283017	0.320612	0.296985	0.358443	-0.110438	0.44558	['P43612']	SAP155
sp|P53885|MDG1_YEAST	14	9	2.74109	0.283079	0.368368	0.182079	0.358443	-1.01658	0.44558	['P53885']	MDG1
sp|Q02725|VTC3_YEAST	30	17	0.706972	0.283237	0.206795	0.176499	0.358443	-0.228542	0.44558	['Q02725']	VTC3
sp|P53941|IMP4_YEAST	3	2	inf	0.283357	0.337896	0.373333	0.358443	0.143882	0.44558	['P53941']	IMP4
sp|Q12499|NOP58_YEAST	14	9	-0.82315	0.28405	0.986696	1.01269	0.359105	0.0375192	0.444779	['Q12499']	NOP58
sp|P08964|MYO1_YEAST	2	2	inf	0.285236	0.470685	0.530132	0.360186	0.171588	0.443473	['P08964']	MYO1
sp|P35202|THI80_YEAST	2	2	inf	0.285247	0.639222	0.289885	0.360186	-1.14084	0.443473	['P35202']	THI80
sp|P38786|RPP1_YEAST	2	2	inf	0.286031	0.371365	0.479344	0.36096	0.368225	0.442541	['P38786']	RPP1
sp|P07807|DYR_YEAST	2	2	inf	0.286443	0.66233	0.410383	0.361264	-0.690577	0.442175	['P07807']	DFR1
sp|P38314|SDS24_YEAST	4	2	-7.12577	0.287696	0.44678	0.337948	0.362413	-0.402761	0.440796	['P38314']	SDS24
sp|Q9URQ5|HTL1_YEAST	2	2	inf	0.287698	0.421812	0.290066	0.362413	-0.540219	0.440796	['Q9URQ5']	HTL1
sp|P38266|AIM3_YEAST	5	4	-16.3679	0.288776	0.310575	0.418982	0.363555	0.431946	0.43943	['P38266']	AIM3
sp|P32366|VA0D_YEAST	8	4	2.76027	0.2891	0.926631	1.08017	0.36358	0.221197	0.439401	['P32366']	VMA6
sp|P47083|MPP10_YEAST	13	8	-11.9668	0.289141	0.338505	0.228664	0.36358	-0.565948	0.439401	['P47083']	MPP10
sp|P40157|VID27_YEAST	3	3	inf	0.289518	0.420305	0.460499	0.363634	0.131759	0.439336	['P40157']	VID27
sp|Q12500|AVL9_YEAST	2	2	inf	0.289545	0.951831	0.583001	0.363634	-0.707207	0.439336	['Q12500']	AVL9
sp|P53210|YG1B_YEAST	4	2	-15.15	0.289701	0.710937	0.540163	0.363634	-0.396329	0.439336	['P53210']	YGR017W
sp|Q04781|LTN1_YEAST	4	2	inf	0.289986	0.373729	0.488971	0.363775	0.387756	0.439167	['Q04781']	RKR1
sp|P22276|RPC2_YEAST	3	3	inf	0.290509	0.428103	0.454184	0.364215	0.0853178	0.438642	['P22276']	RET1
sp|P07275|PUT2_YEAST	9	6	-1.80596	0.29132	0.334395	0.600282	0.365015	0.844085	0.437689	['P07275']	PUT2
sp|P32331|YMC1_YEAST	2	2	inf	0.292611	0.433645	0.321977	0.366216	-0.429558	0.436263	['P32331']	YMC1
sp|P00044|CYC1_YEAST	4	2	-10.7391	0.292625	0.453893	0.227349	0.366216	-0.997439	0.436263	['P00044']	CYC1
sp|Q08561|IES4_YEAST	2	2	7.53066	0.294717	0.723426	0.477094	0.368615	-0.60057	0.433427	['Q08561']	IES4
sp|P0CX45|RL2A_YEAST;sp|P0CX46|RL2B_YEAST	15	5	12.9657	0.295111	1.06489	0.941851	0.368677	-0.177132	0.433354	['P0CX45', 'P0CX46']	RPL2A
sp|P40481|HPM1_YEAST	2	2	inf	0.295116	0.56813	0.392693	0.368677	-0.532817	0.433354	['P40481']	HPM1
sp|P00812|ARGI_YEAST	7	5	0.893184	0.295564	1.02161	0.583015	0.369018	-0.809235	0.432952	['P00812']	CAR1
sp|Q08004|BUD20_YEAST	3	3	inf	0.297061	0.343329	0.363709	0.370667	0.0831925	0.431016	['Q08004']	BUD20
sp|Q02206|RSC4_YEAST	9	5	-1.22002	0.297638	0.517006	0.538674	0.371044	0.0592314	0.430575	['Q02206']	RSC4
sp|P50278|SOL1_YEAST	5	2	-45.4519	0.297714	0.333211	0.513687	0.371044	0.624452	0.430575	['P50278']	SOL1
sp|P25574|EMC1_YEAST	4	2	inf	0.297894	0.543931	0.381775	0.371048	-0.5107	0.430569	['P25574']	EMC1
sp|P46984|GON7_YEAST	3	2	-3.66495	0.299724	0.568007	0.182235	0.373079	-1.64011	0.428199	['P46984']	GON7
sp|P38131|KTR4_YEAST	4	2	-14.7312	0.299959	0.485448	0.292336	0.373079	-0.731689	0.428199	['P38131']	KTR4
sp|P47822|MED21_YEAST	2	2	inf	0.300055	0.473385	0.326737	0.373079	-0.534883	0.428199	['P47822']	SRB7
sp|P47136|BUD4_YEAST	4	2	inf	0.300638	0.0479626	0.102777	0.373575	1.09954	0.427622	['P47136']	BUD4
sp|Q04322|GYL1_YEAST	2	2	inf	0.300808	0.497774	0.688297	0.373575	0.46754	0.427622	['Q04322']	GYL1
sp|P21801|SDHB_YEAST	2	2	inf	0.302687	0.445606	0.395564	0.375687	-0.171856	0.425173	['P21801']	SDH2
sp|Q03010|UME1_YEAST	2	2	inf	0.303118	0.26547	0.347388	0.376002	0.387998	0.42481	['Q03010']	UME1
sp|P25441|RPC4_YEAST	3	3	inf	0.303772	0.120577	0.101613	0.376591	-0.246877	0.42413	['P25441']	RPC53
sp|P06774|HAP2_YEAST	2	2	inf	0.304672	0.429847	0.315826	0.377397	-0.444694	0.423202	['P06774']	HAP2
sp|P39960|BEM2_YEAST	5	3	-116.696	0.304779	0.367387	0.446468	0.377397	0.281255	0.423202	['P39960']	BEM2
sp|Q12518|ENT1_YEAST	5	3	-6.63257	0.305514	0.618599	0.282544	0.378085	-1.13053	0.422411	['Q12518']	ENT1
sp|P38081|YBQ6_YEAST	13	6	-1.31806	0.305888	0.312467	0.193611	0.378178	-0.690546	0.422303	['P38081']	YBR056W
sp|P38922|HRB1_YEAST	3	2	2.46376	0.306055	0.735199	0.620397	0.378178	-0.244942	0.422303	['P38922']	HRB1
sp|P30619|SEC1_YEAST	3	2	inf	0.306127	0.28652	0.417692	0.378178	0.543803	0.422303	['P30619']	SEC1
sp|P40059|DOT6_YEAST	3	3	inf	0.307357	0.309791	0.343801	0.379476	0.150275	0.420816	['P40059']	DOT6
sp|P21373|UTR1_YEAST	2	2	inf	0.307688	0.322778	0.460927	0.379662	0.513994	0.420603	['P21373']	UTR1
sp|Q3E795|YL361_YEAST	2	2	inf	0.3094	1.17127	0.844825	0.381551	-0.471346	0.418448	['Q3E795']	YLR361C-A
sp|P25644|PAT1_YEAST	8	4	-3.94166	0.310614	0.340399	0.503142	0.382824	0.563738	0.417	['P25644']	PAT1
sp|P38828|LSM12_YEAST	2	2	0.551661	0.311066	0.847497	0.760386	0.383158	-0.156476	0.416623	['P38828']	LSM12
sp|P40217|EIF3I_YEAST	14	5	-4.75915	0.312404	0.530833	0.581671	0.384466	0.131944	0.415142	['P40217']	TIF34
sp|P53853|VPS75_YEAST	3	3	inf	0.312493	0.562791	0.381547	0.384466	-0.56074	0.415142	['P53853']	VPS75
sp|P53720|DUS2_YEAST	2	2	inf	0.314177	0.459681	0.590926	0.386314	0.362343	0.41306	['P53720']	SMM1
sp|P25379|STDH_YEAST	2	2	inf	0.314977	0.258654	0.111293	0.387072	-1.21666	0.412209	['P25379']	CHA1
sp|Q04869|YM94_YEAST	5	4	3.43742	0.31533	0.511639	0.744951	0.38728	0.54202	0.411975	['Q04869']	YMR315W
sp|P53189|SCW11_YEAST	2	2	inf	0.316171	0.722613	0.478456	0.388086	-0.594839	0.411072	['P53189']	SCW11
sp|P27466|KCC1_YEAST	4	2	-15.7877	0.316627	0.636384	0.372151	0.38842	-0.77401	0.410698	['P27466']	CMK1
sp|P38903|2A5D_YEAST	3	2	-10.7099	0.317605	0.48227	0.500876	0.389185	0.0546118	0.409844	['P38903']	RTS1
sp|P53848|FOL1_YEAST	2	2	inf	0.317619	0.383374	0.475941	0.389185	0.312031	0.409844	['P53848']	FOL1
sp|P39007|STT3_YEAST	4	2	-5.67284	0.318185	0.488802	0.635284	0.389652	0.378151	0.409323	['P39007']	STT3
sp|P40084|RTR1_YEAST	2	2	inf	0.318801	0.522687	0.354821	0.390179	-0.558857	0.408736	['P40084']	RTR1
sp|P38132|MCM7_YEAST	2	2	inf	0.319934	0.382189	0.435127	0.39134	0.187149	0.407446	['P38132']	MCM7
sp|P38793|TRM5_YEAST	4	2	-2.49215	0.321029	0.494878	0.350582	0.392452	-0.497321	0.406214	['P38793']	TRM5
sp|P29468|PAP_YEAST	5	3	inf	0.323518	0.111178	0.101779	0.394752	-0.127426	0.403676	['P29468']	PAP1
sp|Q99312|ISN1_YEAST	3	2	inf	0.323551	0.490806	0.444844	0.394752	-0.141853	0.403676	['Q99312']	ISN1
sp|P16622|HEMH_YEAST	4	4	3.15499	0.323552	0.725638	0.444763	0.394752	-0.706215	0.403676	['P16622']	HEM15
sp|Q07381|TSR1_YEAST	4	3	6.24926	0.323659	0.557431	0.472574	0.394752	-0.238252	0.403676	['Q07381']	TSR1
sp|P50085|PHB2_YEAST	5	2	-3.86969	0.324187	0.428025	0.283716	0.395168	-0.593248	0.403219	['P50085']	PHB2
sp|P35176|CYPD_YEAST	12	7	6.35838	0.326155	0.583081	0.404214	0.397104	-0.528576	0.401096	['P35176']	CPR5
sp|P38701|RS20_YEAST	10	7	15.1085	0.326212	1.07854	0.926949	0.397104	-0.218522	0.401096	['P38701']	RPS20
sp|P25365|SED4_YEAST	2	2	inf	0.32634	0.483862	0.364583	0.397104	-0.40835	0.401096	['P25365']	SED4
sp|P13382|DPOA_YEAST	2	2	0.58969	0.327996	0.252816	0.480373	0.398889	0.92607	0.399148	['P13382']	POL1
sp|P39726|GCSH_YEAST	2	2	-13.5844	0.329399	1.24867	0.789081	0.400364	-0.662151	0.397545	['P39726']	GCV3
sp|P36024|SIS2_YEAST	6	5	-8.70525	0.33134	0.384422	0.297652	0.402318	-0.369066	0.39543	['P36024']	SIS2
sp|Q03768|GIR2_YEAST	8	4	-6.17401	0.331388	0.164844	0.109146	0.402318	-0.594848	0.39543	['Q03768']	GIR2
sp|P30822|XPO1_YEAST	17	13	-12.8329	0.335492	0.340459	0.34821	0.406897	0.0324769	0.390515	['P30822']	CRM1
sp|P32353|ERG3_YEAST	4	2	-7.94016	0.335545	0.16456	0.346747	0.406897	1.07527	0.390515	['P32353']	ERG3
sp|P32899|IMP3_YEAST	3	2	1.09468	0.33589	0.404378	0.506076	0.407081	0.323651	0.390319	['P32899']	IMP3
sp|P40517|YRB2_YEAST	7	2	1.66799	0.336482	1.12064	0.905118	0.407564	-0.308143	0.389804	['P40517']	YRB2
sp|P38247|SLM4_YEAST	2	2	inf	0.337524	0.651115	0.50597	0.408592	-0.36386	0.38871	['P38247']	SLM4
sp|P41819|DIM1_YEAST	3	2	-7.81438	0.338398	0.418965	0.5742	0.409415	0.454724	0.387837	['P41819']	DIM1
sp|P53072|TAN1_YEAST	3	2	inf	0.338761	0.145565	0.0869718	0.40962	-0.743044	0.387619	['P53072']	TAN1
sp|P17076|RL8A_YEAST	21	12	11.6451	0.339945	1.06062	0.939304	0.41058	-0.17525	0.386602	['P17076']	RPL8A
sp|P29453|RL8B_YEAST	22	12	11.2902	0.339945	1.06767	0.931769	0.41058	-0.19642	0.386602	['P29453']	RPL8B
sp|Q08954|YP199_YEAST	7	4	-8.57669	0.342256	0.653912	0.405478	0.413135	-0.689474	0.383908	['Q08954']	YPL199C
sp|P48234|NOL10_YEAST	8	4	-1.45635	0.342805	0.255895	0.487951	0.413561	0.931183	0.383461	['P48234']	ENP2
sp|Q12321|MED1_YEAST	2	2	inf	0.343642	0.551576	0.47133	0.414082	-0.226823	0.382914	['Q12321']	MED1
sp|P53256|RRP46_YEAST	2	2	inf	0.34373	0.121115	0.162324	0.414082	0.4225	0.382914	['P53256']	RRP46
sp|P53164|NPY1_YEAST	2	2	-8.18284	0.343825	0.566754	0.58828	0.414082	0.0537801	0.382914	['P53164']	NPY1
sp|P10356|YEY2_YEAST	2	2	inf	0.344652	0.5244	0.428755	0.41484	-0.290512	0.382119	['P10356']	YER152C
sp|Q08951|AP3D_YEAST	5	2	1.47935	0.345299	0.54357	0.381338	0.415382	-0.511394	0.381552	['Q08951']	APL5
sp|P38716|YHR2_YEAST	6	5	-5.95158	0.346039	0.377441	0.429408	0.416035	0.1861	0.38087	['P38716']	YHR112C
sp|P40516|EFM4_YEAST	4	3	-7.70464	0.346569	0.613073	0.312198	0.416333	-0.973599	0.380559	['P40516']	EFM4
sp|P32896|PDC2_YEAST	2	2	inf	0.346681	0.395669	0.277251	0.416333	-0.513102	0.380559	['P32896']	PDC2
sp|P25371|ADP1_YEAST	3	3	-11.4706	0.347467	0.617874	0.468222	0.417039	-0.400119	0.379823	['P25371']	ADP1
sp|P32461|DPH2_YEAST	3	2	2.86006	0.348097	0.40977	0.353272	0.417503	-0.214036	0.37934	['P32461']	DPH2
sp|P05318|RLA1_YEAST	2	2	inf	0.348249	0.487229	0.408714	0.417503	-0.253509	0.37934	['P05318']	RPP1A
sp|P39969|BOI2_YEAST	2	2	inf	0.348863	0.528683	0.71186	0.418002	0.42919	0.378822	['P39969']	BOI2
sp|P32347|DCUP_YEAST	8	3	-8.15992	0.349346	0.459211	0.64724	0.418343	0.495145	0.378468	['P32347']	HEM12
sp|P32908|SMC1_YEAST	2	2	-1.04482	0.351461	0.439034	0.381416	0.420564	-0.202969	0.376168	['P32908']	SMC1
sp|P32774|T2AG_YEAST	2	2	-4.2045	0.351599	0.677492	0.469432	0.420564	-0.529287	0.376168	['P32774']	TOA2
sp|P40106|GPP2_YEAST	14	5	5.10517	0.352765	0.936041	1.07516	0.421675	0.199907	0.375022	['P40106']	GPP2
sp|P17423|KHSE_YEAST	7	4	1.98582	0.353119	1.061	0.941224	0.421675	-0.17282	0.375022	['P17423']	THR1
sp|P49957|TRM9_YEAST	2	2	inf	0.353128	0.453059	0.392348	0.421675	-0.207565	0.375022	['P49957']	TRM9
sp|P14359|SNA3_YEAST	2	2	inf	0.353534	0.45266	0.488959	0.421922	0.111285	0.374768	['P14359']	SNA3
sp|P38759|VPS29_YEAST	2	2	inf	0.354021	0.450708	0.590159	0.421998	0.388909	0.374689	['P38759']	VPS29
sp|P35817|BDF1_YEAST	2	2	inf	0.35411	0.356696	0.447551	0.421998	0.327355	0.374689	['P35817']	BDF1
sp|P31412|VATC_YEAST	16	7	2.04554	0.354199	1.18071	0.844269	0.421998	-0.483881	0.374689	['P31412']	VMA5
sp|Q04213|IOC4_YEAST	2	2	inf	0.355866	0.43343	0.637406	0.423563	0.556412	0.373082	['Q04213']	IOC4
sp|Q07623|NOP6_YEAST	5	4	-2.9538	0.355914	0.362485	0.493828	0.423563	0.446086	0.373082	['Q07623']	NOP6
sp|P22108|APA2_YEAST	3	2	-1.62138	0.35625	0.220931	0.119366	0.423725	-0.888203	0.372916	['P22108']	APA2
sp|P40506|PPCS_YEAST	2	2	inf	0.356974	0.637545	0.710865	0.424347	0.157049	0.372279	['P40506']	CAB2
sp|P37304|PAM1_YEAST	4	3	-11.5174	0.359077	0.430693	0.44585	0.426606	0.0499007	0.369973	['P37304']	PAM1
sp|P31382|PMT2_YEAST	5	4	inf	0.359665	0.288008	0.343777	0.427065	0.255367	0.369506	['P31382']	PMT2
sp|P36046|MIA40_YEAST	13	6	-5.90348	0.361499	0.34154	0.388642	0.429	0.186385	0.367542	['P36046']	MIA40
sp|P15700|KCY_YEAST	9	5	3.52603	0.363555	0.643145	0.447538	0.431198	-0.523135	0.365323	['P15700']	URA6
sp|P06244|KAPA_YEAST	2	2	inf	0.366148	0.594715	0.49056	0.434029	-0.27777	0.362481	['P06244']	TPK1
sp|P34216|EDE1_YEAST	27	9	-0.151911	0.366961	0.986181	1.01636	0.434692	0.0434834	0.361819	['P34216']	EDE1
sp|P34909|NOT4_YEAST	3	2	-2.92331	0.367119	0.556109	0.423886	0.434692	-0.39169	0.361819	['P34909']	MOT2
sp|P54860|UFD2_YEAST	9	2	-14.6505	0.368142	0.618387	0.342112	0.435659	-0.854041	0.360853	['P54860']	UFD2
sp|P43603|LSB3_YEAST	7	2	inf	0.368574	0.248982	0.368351	0.435926	0.565038	0.360587	['P43603']	LSB3
sp|Q08229|NBA1_YEAST	5	4	inf	0.369385	0.534864	0.542738	0.43664	0.0210838	0.359877	['Q08229']	NBA1
sp|P32591|SWI3_YEAST	4	2	inf	0.369778	0.445394	0.300698	0.436859	-0.566767	0.359658	['P32591']	SWI3
sp|P09734|TBA3_YEAST	7	2	-8.21374	0.370616	0.205698	0.4936	0.437395	1.26281	0.359127	['P09734']	TUB3
sp|P30402|PYRX_YEAST	3	2	-3.69554	0.370645	0.66622	0.346759	0.437395	-0.942065	0.359127	['P30402']	URA10
sp|P53221|RL26B_YEAST	16	8	3.28316	0.37254	1.12287	0.884957	0.439385	-0.343511	0.357155	['P53221']	RPL26B
sp|Q04439|MYO5_YEAST	7	4	-7.00456	0.373504	0.349383	0.475236	0.440275	0.443834	0.356276	['Q04439']	MYO5
sp|Q06709|REH1_YEAST	2	2	inf	0.374058	0.468074	0.541424	0.440683	0.210021	0.355874	['Q06709']	REH1
sp|P43561|FET5_YEAST	2	2	0.259561	0.374966	0.446367	0.33183	0.441506	-0.427789	0.355064	['P43561']	FET5
sp|P38636|ATX1_YEAST	2	2	-104.798	0.376117	0.512557	0.221356	0.442613	-1.21134	0.353975	['P38636']	ATX1
sp|P32608|RTG2_YEAST	3	2	inf	0.380547	0.274371	0.497206	0.447578	0.857716	0.349132	['P32608']	RTG2
sp|P38929|ATC2_YEAST	4	2	inf	0.383878	0.26073	0.351688	0.451243	0.431738	0.345589	['P38929']	PMC1
sp|P05743|RL26A_YEAST	16	8	3.15562	0.385885	1.1212	0.887854	0.45335	-0.336645	0.343566	['P05743']	RPL26A
sp|P36121|RPC5_YEAST	3	2	-7.42468	0.388435	0.888685	0.712509	0.456092	-0.318763	0.340947	['P36121']	RPC37
sp|Q99257|MEX67_YEAST	2	2	3.19546	0.389874	0.464462	0.399234	0.457527	-0.218326	0.339583	['Q99257']	MEX67
sp|P40319|ELO3_YEAST	3	2	-18.6198	0.391269	0.301563	0.420847	0.458909	0.480839	0.338273	['P40319']	ELO3
sp|Q04636|POB3_YEAST	8	4	-6.0379	0.391846	0.242477	0.380775	0.45933	0.651094	0.337875	['Q04636']	POB3
sp|P53330|RT102_YEAST	3	3	0.879658	0.393643	0.748834	0.603151	0.46118	-0.312127	0.336129	['P53330']	RTT102
sp|P38234|RFS1_YEAST	5	2	1.98694	0.395901	0.573217	0.410601	0.463569	-0.481345	0.333886	['P38234']	RFS1
sp|P38067|UGA2_YEAST	2	2	-0.260189	0.397201	0.637015	0.38267	0.464834	-0.735228	0.332703	['P38067']	UGA2
sp|Q05498|FCF1_YEAST	2	2	inf	0.397496	0.204708	0.331912	0.464921	0.697232	0.332621	['Q05498']	FCF1
sp|Q08726|GPN2_YEAST	2	2	inf	0.398181	0.524808	0.76142	0.465464	0.536902	0.332114	['Q08726']	GPN2
sp|Q04338|VTI1_YEAST	4	3	-2.22748	0.399449	0.35459	0.307497	0.466687	-0.205576	0.330974	['Q04338']	VTI1
sp|P20604|PP11_YEAST	3	3	inf	0.40021	0.19298	0.230975	0.467174	0.259281	0.330521	['P20604']	SIT4
sp|P46673|NUP85_YEAST	8	3	0.633998	0.400351	0.696996	0.599877	0.467174	-0.216485	0.330521	['P46673']	NUP85
sp|Q03860|TVP15_YEAST	2	2	inf	0.400621	0.260164	0.567265	0.467174	1.1246	0.330521	['Q03860']	TVP15
sp|P53152|MMS2_YEAST	3	3	1.75748	0.400751	0.601194	0.382626	0.467174	-0.651898	0.330521	['P53152']	MMS2
sp|P40525|RL34B_YEAST;sp|P87262|RL34A_YEAST	4	2	11.5828	0.401212	0.902926	1.10751	0.467453	0.294639	0.330262	['P40525', 'P87262']	RPL34B
sp|P14922|CYC8_YEAST	8	4	-6.09651	0.401619	0.533784	0.307381	0.467669	-0.796229	0.330062	['P14922']	CYC8
sp|P27637|BUD14_YEAST	3	2	-18.641	0.402593	0.457668	0.355712	0.468544	-0.36359	0.32925	['P27637']	BUD14
sp|P23724|PSB6_YEAST	6	2	-10.9549	0.404083	0.229519	0.203016	0.469817	-0.177021	0.328071	['P23724']	PRE7
sp|Q02753|RL21A_YEAST	6	4	9.6242	0.404132	1.16393	0.855836	0.469817	-0.443595	0.328071	['Q02753']	RPL21A
sp|Q01590|SED5_YEAST	2	2	inf	0.404491	0.581045	0.380123	0.469976	-0.612184	0.327924	['Q01590']	SED5
sp|P34248|YKK0_YEAST	2	2	2.71822	0.404813	0.416314	0.570752	0.470091	0.455193	0.327818	['P34248']	YKL100C
sp|Q92331|VPS5_YEAST	8	3	inf	0.405138	0.510177	0.612127	0.47021	0.262833	0.327708	['Q92331']	VPS5
sp|P39005|KRE9_YEAST	2	2	inf	0.406822	0.636988	0.570393	0.471755	-0.15931	0.326283	['P39005']	KRE9
sp|Q04347|BUD22_YEAST	2	2	inf	0.406917	0.467438	0.526277	0.471755	0.171048	0.326283	['Q04347']	BUD22
sp|P38822|BZZ1_YEAST	6	3	0.730401	0.407377	0.629293	0.513355	0.472029	-0.293776	0.326031	['P38822']	BZZ1
sp|P42826|XKS1_YEAST	3	2	inf	0.409078	0.732464	0.503549	0.473715	-0.540627	0.324483	['P42826']	XKS1
sp|P32843|YME2_YEAST	4	2	-18.4082	0.409281	0.585684	0.492009	0.473715	-0.251438	0.324483	['P32843']	YME2
sp|Q06179|FMP27_YEAST	3	2	inf	0.409742	0.400657	0.456447	0.47395	0.18808	0.324268	['Q06179']	FMP27
sp|P52891|NUP84_YEAST	2	2	inf	0.409933	0.382574	0.503344	0.47395	0.395805	0.324268	['P52891']	NUP84
sp|P05756|RS13_YEAST	8	6	3.53982	0.411172	1.20194	0.821568	0.475122	-0.548909	0.323195	['P05756']	RPS13
sp|P51601|GCH1_YEAST	3	2	-7.52303	0.412306	0.25584	0.333827	0.476172	0.383862	0.322237	['P51601']	FOL2
sp|Q03337|TRS31_YEAST	2	2	9.61903	0.413113	0.543441	0.436615	0.476842	-0.315762	0.321625	['Q03337']	TRS31
sp|Q99297|ODC2_YEAST	2	2	inf	0.413673	0.442029	0.548198	0.477228	0.310555	0.321274	['Q99297']	ODC2
sp|Q08492|BUD21_YEAST	5	3	4.9767	0.414288	0.576824	0.303033	0.477677	-0.928659	0.320866	['Q08492']	BUD21
sp|P28007|GAR1_YEAST	7	5	-3.75553	0.414649	0.504338	0.617879	0.477832	0.292934	0.320725	['P28007']	GAR1
sp|P10507|MPPB_YEAST	5	2	-52.6047	0.416609	1.12258	0.890809	0.479625	-0.333625	0.319098	['P10507']	MAS1
sp|P32643|TMT1_YEAST	2	2	inf	0.41666	0.317341	0.427812	0.479625	0.430943	0.319098	['P32643']	TMT1
sp|Q02931|UTP17_YEAST	14	9	-6.50939	0.416968	0.288725	0.228542	0.479718	-0.337241	0.319014	['Q02931']	NAN1
sp|P40327|PRS4_YEAST	11	5	-7.91524	0.417613	0.288394	0.431659	0.480198	0.58185	0.31858	['P40327']	RPT2
sp|Q05468|RQC1_YEAST	2	2	inf	0.418062	0.545672	0.418002	0.480374	-0.384523	0.318421	['Q05468']	RQC1
sp|P38066|RIB1_YEAST	2	2	inf	0.418221	0.495622	0.424521	0.480374	-0.223406	0.318421	['P38066']	RIB1
sp|Q12149|RRP6_YEAST	7	4	-10.6478	0.420122	0.388671	0.443457	0.482294	0.190243	0.316688	['Q12149']	RRP6
sp|P25384|YC21B_YEAST	10	5	-4.00495	0.421012	0.156477	0.113892	0.483054	-0.458278	0.316005	['P25384']	TY2B-C
sp|Q04279|SEG1_YEAST	8	2	3.89379	0.422069	0.985436	0.214043	0.484003	-2.20286	0.315152	['Q04279']	SEG1
sp|P35180|TOM20_YEAST	2	2	-12.9646	0.422531	0.934772	0.47503	0.48427	-0.976597	0.314913	['P35180']	TOM20
sp|P38217|IMB2_YEAST	2	2	inf	0.424495	0.489174	0.413783	0.486256	-0.241471	0.313135	['P38217']	KAP104
sp|Q05635|RNH2B_YEAST	3	3	inf	0.426128	0.394631	0.33842	0.487512	-0.221691	0.312015	['Q05635']	RNH202
sp|P05755|RS9B_YEAST	15	9	6.05298	0.426301	1.03557	0.961204	0.487512	-0.107513	0.312015	['P05755']	RPS9B
sp|P40483|YIK8_YEAST	5	5	-9.11641	0.426311	0.393461	0.367326	0.487512	-0.0991613	0.312015	['P40483']	YIL108W
sp|P47117|ARP3_YEAST	13	6	-3.1645	0.426515	0.451455	0.360004	0.487512	-0.32657	0.312015	['P47117']	ARP3
sp|Q07648|DTD_YEAST	3	3	3.28538	0.42889	0.605652	0.529457	0.489961	-0.193978	0.309839	['Q07648']	DTD1
sp|P40510|SER33_YEAST	12	7	3.25471	0.429164	0.501424	0.308259	0.490008	-0.701887	0.309796	['P40510']	SER33
sp|Q05543|RT103_YEAST	5	3	-5.89202	0.42997	0.658841	0.510492	0.490663	-0.368042	0.309217	['Q05543']	RTT103
sp|P39103|COX14_YEAST	2	2	-1.14665	0.431584	0.677902	0.408937	0.49224	-0.729199	0.307824	['P39103']	COX14
sp|P50105|TAF4_YEAST	3	2	inf	0.432535	0.366742	0.420491	0.493057	0.197312	0.307103	['P50105']	TAF4
sp|Q04632|COG8_YEAST	4	2	2.51613	0.434962	0.336493	0.479491	0.495556	0.510928	0.304907	['Q04632']	COG8
sp|P53337|ERV29_YEAST	3	2	0.457346	0.435444	0.507241	0.675342	0.495838	0.412948	0.304661	['P53337']	ERV29
sp|Q03280|TOM1_YEAST	5	4	0.435254	0.436136	0.235744	0.358113	0.496214	0.603195	0.304331	['Q03280']	TOM1
sp|Q03954|SPC19_YEAST	2	2	inf	0.436457	0.505276	0.276261	0.496214	-0.871041	0.304331	['Q03954']	SPC19
sp|P32897|TIM23_YEAST	3	3	inf	0.43648	0.49944	0.381963	0.496214	-0.386877	0.304331	['P32897']	TIM23
sp|Q04119|PPN1_YEAST	4	3	-8.12766	0.436906	0.376921	0.486723	0.49643	0.368839	0.304142	['Q04119']	PPN1
sp|P43597|YFI6_YEAST	19	7	-7.64359	0.43723	0.427679	0.313802	0.496531	-0.446672	0.304054	['P43597']	YFR016C
sp|P53920|NM111_YEAST	8	5	2.97446	0.438426	0.36298	0.566881	0.497617	0.643154	0.303105	['P53920']	NMA111
sp|P25044|PTP1_YEAST	2	2	inf	0.438657	0.476802	0.40471	0.497617	-0.236504	0.303105	['P25044']	PTP1
sp|P53066|YGZ2_YEAST	4	2	0.883768	0.439765	0.661573	0.915368	0.498606	0.468451	0.302243	['P53066']	YGL242C
sp|P53064|RTF1_YEAST	5	3	inf	0.440765	0.163665	0.147946	0.499299	-0.145684	0.30164	['P53064']	RTF1
sp|Q08444|NOB1_YEAST	2	2	inf	0.44085	0.618272	0.512543	0.499299	-0.270567	0.30164	['Q08444']	NOB1
sp|P47037|SMC3_YEAST	5	2	-122.426	0.441199	0.125899	0.209217	0.499426	0.732728	0.301529	['P47037']	SMC3
sp|Q06512|NOC4_YEAST	2	2	inf	0.442212	0.285639	0.319023	0.500305	0.159468	0.300765	['Q06512']	NOC4
sp|P32380|SP110_YEAST	2	2	inf	0.442544	0.388507	0.548929	0.500412	0.49868	0.300673	['P32380']	SPC110
sp|P36152|DRE2_YEAST	4	2	8.35988	0.442917	0.480528	0.720664	0.500565	0.584707	0.300539	['P36152']	DRE2
sp|Q99260|YPT6_YEAST	3	2	inf	0.443262	0.619946	0.503059	0.5006	-0.301415	0.300509	['Q99260']	YPT6
sp|P00635|PPA5_YEAST	6	3	1.49355	0.443423	0.871889	0.67139	0.5006	-0.376994	0.300509	['P00635']	PHO5
sp|P53011|SEH1_YEAST	4	2	8.94506	0.444222	0.531919	0.406962	0.501235	-0.386311	0.299959	['P53011']	SEH1
sp|P38781|RSC30_YEAST	3	2	-3.87151	0.445641	0.209597	0.525044	0.502567	1.32482	0.298806	['P38781']	RSC30
sp|P25367|RNQ1_YEAST	2	2	-3.63482	0.447605	0.918461	1.08878	0.504512	0.24542	0.297129	['P25367']	RNQ1
sp|P38996|NAB3_YEAST	5	3	-1.65031	0.447885	0.371627	0.592722	0.504558	0.673501	0.297089	['P38996']	NAB3
sp|P22936|APN1_YEAST	5	3	-5.10581	0.44856	0.619642	0.685183	0.505049	0.145053	0.296667	['P22936']	APN1
sp|P40518|ARPC5_YEAST	6	2	-4.34671	0.449962	0.195896	0.287079	0.506357	0.55136	0.295543	['P40518']	ARC15
sp|P05373|HEM2_YEAST	4	2	-10.2889	0.450697	0.174549	0.0871677	0.506914	-1.00176	0.295066	['P05373']	HEM2
sp|Q05518|PAL1_YEAST	4	2	inf	0.452292	0.540005	0.670594	0.508437	0.312467	0.293763	['Q05518']	PAL1
sp|P38710|INM1_YEAST	4	2	-7.20729	0.453103	0.46528	0.538673	0.509078	0.21131	0.293216	['P38710']	INM1
sp|P53251|SLX9_YEAST	2	2	inf	0.454023	0.524366	0.458257	0.509795	-0.194417	0.292604	['P53251']	SLX9
sp|P33314|BUD2_YEAST	2	2	inf	0.454225	0.360029	0.458421	0.509795	0.348559	0.292604	['P33314']	BUD2
sp|P38439|LEO1_YEAST	7	3	-13.0855	0.45455	0.557993	0.393816	0.509888	-0.502724	0.292525	['P38439']	LEO1
sp|Q12753|HAA1_YEAST	2	2	inf	0.455473	0.409851	0.317292	0.510652	-0.369292	0.291875	['Q12753']	HAA1
sp|Q05031|DFG5_YEAST	4	2	-5.35394	0.456182	0.445673	0.37467	0.511176	-0.250366	0.29143	['Q05031']	DFG5
sp|P53923|CTU2_YEAST	2	2	inf	0.457765	0.440718	0.525634	0.512677	0.2542	0.290156	['P53923']	NCS2
sp|P07246|ADH3_YEAST	11	5	5.00462	0.458576	0.910433	1.10298	0.513313	0.276778	0.289618	['P07246']	ADH3
sp|P50264|FMS1_YEAST	2	2	inf	0.458863	0.442793	0.534896	0.513362	0.272624	0.289577	['P50264']	FMS1
sp|P47160|ENT3_YEAST	8	2	inf	0.460624	0.237851	0.383667	0.514749	0.689796	0.288404	['P47160']	ENT3
sp|P18562|UPP_YEAST	9	5	-11.2511	0.460714	1.02687	0.970727	0.514749	-0.0811092	0.288404	['P18562']	FUR1
sp|P06782|SNF1_YEAST	7	5	-0.94524	0.460835	0.31088	0.370066	0.514749	0.251428	0.288404	['P06782']	SNF1
sp|P53274|YG36_YEAST	3	2	-6.78768	0.461622	0.526644	0.375437	0.515356	-0.488256	0.287893	['P53274']	YGR126W
sp|P39538|UBP12_YEAST	3	2	2.72093	0.462848	0.600062	0.735583	0.516452	0.293778	0.28697	['P39538']	UBP12
sp|P09624|DLDH_YEAST	21	8	-3.3901	0.464722	0.414425	0.412411	0.518268	-0.00702944	0.285445	['P09624']	LPD1
sp|P40312|CYB5_YEAST	3	2	inf	0.465491	0.397402	0.352347	0.518615	-0.173601	0.285155	['P40312']	CYB5
sp|Q04341|MIX14_YEAST	2	2	-0.205063	0.465525	0.540895	0.35809	0.518615	-0.595026	0.285155	['Q04341']	MIX14
sp|P40341|YTA12_YEAST	4	2	-12.4484	0.467245	0.38279	0.46584	0.520257	0.283282	0.283782	['P40341']	YTA12
sp|Q04779|RCO1_YEAST	2	2	inf	0.469422	0.542374	0.448828	0.522268	-0.273123	0.282107	['Q04779']	RCO1
sp|P32773|TOA1_YEAST	2	2	-1.49157	0.469546	1.01539	0.981631	0.522268	-0.0487747	0.282107	['P32773']	TOA1
sp|P25560|RER1_YEAST	2	2	inf	0.470439	0.430845	0.318446	0.522985	-0.436118	0.281511	['P25560']	RER1
sp|P20434|RPAB1_YEAST	2	2	inf	0.472004	0.571901	0.388627	0.524305	-0.55738	0.280416	['P20434']	RPB5
sp|P25374|NFS1_YEAST	3	2	3.71367	0.472123	0.317667	0.400985	0.524305	0.336033	0.280416	['P25374']	NFS1
sp|P0CX55|RS18A_YEAST;sp|P0CX56|RS18B_YEAST	14	6	3.92346	0.47287	1.03471	0.962325	0.524858	-0.104624	0.279958	['P0CX55', 'P0CX56']	RPS18A
sp|Q08920|NCBP2_YEAST	3	2	-6.63508	0.473173	0.57125	0.501385	0.524919	-0.188201	0.279908	['Q08920']	CBC2
sp|Q03921|DOP1_YEAST	3	2	inf	0.474097	0.270048	0.36256	0.525668	0.425004	0.279289	['Q03921']	DOP1
sp|Q04603|DPB4_YEAST	4	3	4.93552	0.474456	0.656805	0.549364	0.525789	-0.257702	0.279189	['Q04603']	DPB4
sp|P53633|PRA1_YEAST	3	3	-19.597	0.474993	0.469222	0.37552	0.526107	-0.321382	0.278926	['P53633']	YIP3
sp|P20107|ZRC1_YEAST	2	2	inf	0.476239	0.368621	0.437511	0.527211	0.24718	0.278016	['P20107']	ZRC1
sp|Q08967|FLC1_YEAST	2	2	inf	0.477014	0.434818	0.348923	0.527792	-0.317505	0.277537	['Q08967']	FLC1
sp|Q01560|NOP3_YEAST	10	5	-4.56748	0.477666	0.924431	1.07431	0.528194	0.216769	0.277206	['Q01560']	NPL3
sp|P21243|PSA1_YEAST	9	4	-2.5686	0.477878	0.349729	0.178389	0.528194	-0.971214	0.277206	['P21243']	SCL1
sp|P00128|QCR7_YEAST	3	2	-14.1446	0.478301	0.438805	0.35254	0.528385	-0.315795	0.27705	['P00128']	QCR7
sp|Q3E705|EFG1P_YEAST	5	3	-0.279863	0.478778	0.165629	0.18165	0.528635	0.133205	0.276844	['Q3E705']	EFG1
sp|P34240|ZRT3_YEAST	2	2	inf	0.480273	0.969533	0.643847	0.530008	-0.590572	0.275717	['P34240']	ZRT3
sp|Q03281|HEH2_YEAST	4	3	4.97564	0.481321	0.494857	0.587595	0.530887	0.24781	0.274998	['Q03281']	HEH2
sp|P40051|ICP55_YEAST	2	2	inf	0.481872	0.438063	0.535337	0.531199	0.289309	0.274743	['P40051']	ICP55
sp|P06704|CDC31_YEAST	5	2	inf	0.482107	0.554875	0.630128	0.531199	0.183482	0.274743	['P06704']	CDC31
sp|Q06451|TPO3_YEAST	3	2	inf	0.482684	0.465093	0.548114	0.531557	0.236956	0.27445	['Q06451']	TPO3
sp|Q05021|TAF7_YEAST	2	2	inf	0.484116	0.355535	0.228524	0.532618	-0.637646	0.273584	['Q05021']	TAF7
sp|P38712|RRP3_YEAST	4	2	-4.9276	0.484153	0.600152	0.570223	0.532618	-0.0738019	0.273584	['P38712']	RRP3
sp|P0CX47|RS11A_YEAST;sp|P0CX48|RS11B_YEAST	10	6	2.19678	0.48605	1.07391	0.929852	0.534427	-0.207798	0.272112	['P0CX47', 'P0CX48']	RPS11A
sp|P32900|SKG6_YEAST	2	2	1.05344	0.486594	0.508203	0.377932	0.534746	-0.427277	0.271852	['P32900']	SKG6
sp|Q00764|TPS1_YEAST	8	5	1.76552	0.491484	0.921713	1.08868	0.539839	0.24019	0.267735	['Q00764']	TPS1
sp|P34220|YBF5_YEAST	6	4	-10.3491	0.49216	0.552595	0.568089	0.5403	0.0398943	0.267365	['P34220']	YBL055C
sp|P12683|HMDH1_YEAST	5	2	inf	0.493439	0.413551	0.531998	0.541423	0.363356	0.266463	['P12683']	HMG1
sp|P40053|AIM9_YEAST	9	4	-7.60999	0.493913	0.323407	0.479948	0.541661	0.569527	0.266272	['P40053']	AIM9
sp|P02309|H4_YEAST	5	4	0.407657	0.494681	1.06091	0.938457	0.542222	-0.176946	0.265823	['P02309']	HHF1
sp|Q08287|NOP8_YEAST	7	4	inf	0.496582	0.578605	0.512662	0.544023	-0.174571	0.264383	['Q08287']	NOP8
sp|P25369|LSB5_YEAST	3	2	inf	0.497619	0.726011	0.36623	0.544662	-0.98724	0.263873	['P25369']	LSB5
sp|P40079|LCP5_YEAST	7	3	-11.9815	0.498154	0.455057	0.359036	0.544662	-0.34192	0.263873	['P40079']	LCP5
sp|P53959|COG6_YEAST	3	2	inf	0.498562	0.47699	0.379585	0.544662	-0.329537	0.263873	['P53959']	COG6
sp|P50108|MNN10_YEAST	4	3	1.74052	0.498573	0.294522	0.381746	0.544662	0.37424	0.263873	['P50108']	MNN10
sp|P0CX23|RL20A_YEAST;sp|P0CX24|RL20B_YEAST	14	10	4.06192	0.498653	1.08035	0.922071	0.544662	-0.228546	0.263873	['P0CX23', 'P0CX24']	RPL20A
sp|P40029|MSRA_YEAST	5	4	-5.74469	0.498714	0.45693	0.522491	0.544662	0.193431	0.263873	['P40029']	MXR1
sp|Q12046|CWC2_YEAST	2	2	inf	0.500412	0.476166	0.387034	0.546233	-0.299003	0.262622	['Q12046']	CWC2
sp|P53317|NOP19_YEAST	2	2	inf	0.505798	1.04671	0.958291	0.551688	-0.12732	0.258306	['P53317']	NOP19
sp|P32178|CHMU_YEAST	9	4	-18.966	0.505932	0.37388	0.221203	0.551688	-0.757202	0.258306	['P32178']	ARO7
sp|Q02046|MTD1_YEAST	6	2	1.23351	0.507087	0.310849	0.241038	0.552442	-0.366954	0.257714	['Q02046']	MTD1
sp|P22023|KRE5_YEAST	5	3	inf	0.507334	0.23957	0.410723	0.552442	0.777716	0.257714	['P22023']	KRE5
sp|P10963|PCKA_YEAST	3	2	-0.950702	0.507657	0.733875	0.581385	0.552442	-0.336041	0.257714	['P10963']	PCK1
sp|P08067|UCRI_YEAST	3	2	-12.2776	0.50767	0.575078	0.408958	0.552442	-0.491806	0.257714	['P08067']	RIP1
sp|Q06389|NCS1_YEAST	2	2	inf	0.510435	0.612181	0.509333	0.555164	-0.265348	0.255579	['Q06389']	FRQ1
sp|P25293|NAP1_YEAST	10	3	6.37649	0.512196	0.400313	0.163119	0.556792	-1.29521	0.254307	['P25293']	NAP1
sp|P53438|SOK2_YEAST	4	3	inf	0.513258	0.586066	0.579798	0.557659	-0.0155117	0.253631	['P53438']	SOK2
sp|P23285|CYPB_YEAST	2	2	inf	0.517977	0.544171	0.468904	0.562423	-0.214767	0.249937	['P23285']	CPR2
sp|P53191|PIB2_YEAST	2	2	inf	0.518176	0.614817	0.520318	0.562423	-0.240764	0.249937	['P53191']	PIB2
sp|Q99207|NOP14_YEAST	7	4	-1.99479	0.52055	0.33994	0.604432	0.56471	0.830303	0.248174	['Q99207']	NOP14
sp|P32583|SRP40_YEAST	3	2	inf	0.520879	0.311374	0.386538	0.564776	0.31196	0.248124	['P32583']	SRP40
sp|P38797|PP2C7_YEAST	3	3	inf	0.522505	0.454865	0.31329	0.566249	-0.537937	0.246993	['P38797']	PTC7
sp|Q12009|TRMB_YEAST	5	3	-5.83184	0.522899	0.454442	0.552065	0.566385	0.280741	0.246889	['Q12009']	TRM8
sp|P38810|SFB3_YEAST	7	3	1.6559	0.527946	0.529582	0.610737	0.571558	0.205696	0.24294	['P38810']	SFB3
sp|P32832|RSC7_YEAST	3	2	4.95061	0.530726	0.956577	1.04731	0.574273	0.130734	0.240882	['P32832']	NPL6
sp|P37262|SOL2_YEAST	4	2	6.06806	0.531783	0.273238	0.384676	0.575122	0.493483	0.24024	['P37262']	SOL2
sp|P25586|KRR1_YEAST	9	6	-5.57143	0.532179	0.140723	0.166993	0.575212	0.246936	0.240172	['P25586']	KRR1
sp|P25632|RSC6_YEAST	2	2	inf	0.532412	0.480839	0.397523	0.575212	-0.274517	0.240172	['P25632']	RSC6
sp|P40498|UTP25_YEAST	2	2	inf	0.534173	0.395854	0.362106	0.576819	-0.128556	0.23896	['P40498']	UTP25
sp|P41896|T2FB_YEAST	2	2	inf	0.537106	0.4912	0.389796	0.57956	-0.33359	0.236902	['P41896']	TFG2
sp|Q04410|GRH1_YEAST	3	2	inf	0.53726	0.525084	0.266418	0.57956	-0.978855	0.236902	['Q04410']	GRH1
sp|Q07896|NOC3_YEAST	6	4	-3.67348	0.539467	0.482435	0.640517	0.581643	0.408903	0.235344	['Q07896']	NOC3
sp|P40486|SHQ1_YEAST	3	2	inf	0.540145	0.414676	0.508428	0.582076	0.294059	0.23502	['P40486']	SHQ1
sp|P13259|PCY1_YEAST	5	4	-6.90233	0.543029	0.414581	0.515335	0.584886	0.313859	0.232929	['P13259']	PCT1
sp|P40553|DOT5_YEAST	6	6	-2.8721	0.543362	0.355876	0.262974	0.584946	-0.436453	0.232884	['P40553']	DOT5
sp|Q08959|PGC1_YEAST	2	2	0.480221	0.544109	0.372608	0.439721	0.585451	0.238931	0.232509	['Q08959']	PGC1
sp|P40344|ATG3_YEAST	2	2	inf	0.544784	0.313465	0.221052	0.585531	-0.503922	0.23245	['P40344']	ATG3
sp|P0C0T4|RS25B_YEAST;sp|Q3E792|RS25A_YEAST	6	3	4.75367	0.544871	0.889131	1.11951	0.585531	0.332396	0.23245	['P0C0T4', 'Q3E792']	RPS25B
sp|Q02793|SKI8_YEAST	3	2	-0.845372	0.545015	0.329253	0.261885	0.585531	-0.330263	0.23245	['Q02793']	SKI8
sp|P20676|NUP1_YEAST	2	2	inf	0.54584	0.483545	0.499228	0.586118	0.0460491	0.232015	['P20676']	NUP1
sp|P47103|CYP7_YEAST	5	3	-145.396	0.546475	0.536406	0.538689	0.586502	0.00612712	0.231731	['P47103']	CPR7
sp|P47135|JSN1_YEAST	2	2	inf	0.546828	0.39932	0.481287	0.586582	0.269351	0.231671	['P47135']	JSN1
sp|Q06682|UBX5_YEAST	9	3	-25.2059	0.547355	0.381985	0.292849	0.586849	-0.383359	0.231474	['Q06682']	UBX5
sp|Q04500|UTP14_YEAST	13	6	-0.680045	0.552433	0.596047	0.309156	0.591993	-0.94709	0.227684	['Q04500']	UTP14
sp|P40957|MAD1_YEAST	2	2	inf	0.554819	1.01222	0.990047	0.593983	-0.0319555	0.226226	['P40957']	MAD1
sp|P15703|BGL2_YEAST	7	4	0.548042	0.554853	0.949394	1.06433	0.593983	0.164866	0.226226	['P15703']	BGL2
sp|P20448|DBP4_YEAST	9	5	-2.85707	0.555626	0.496367	0.52146	0.594509	0.0711488	0.225842	['P20448']	HCA4
sp|Q01329|PTA1_YEAST	4	3	-3.62601	0.557173	0.361174	0.423768	0.595861	0.230582	0.224855	['Q01329']	PTA1
sp|P01119|RAS1_YEAST	6	5	-6.76761	0.559988	0.534588	0.327522	0.598568	-0.706835	0.222886	['P01119']	RAS1
sp|P00127|QCR6_YEAST	2	2	inf	0.560596	0.519547	0.435184	0.598915	-0.255627	0.222635	['P00127']	QCR6
sp|Q03834|MSH6_YEAST	4	3	-10.4028	0.566538	0.288605	0.211753	0.604957	-0.446716	0.218275	['Q03834']	MSH6
sp|Q12339|UTP23_YEAST	2	2	inf	0.567941	0.406948	0.440295	0.606149	0.113626	0.217421	['Q12339']	UTP23
sp|P38682|GLO3_YEAST	14	5	-7.75955	0.571622	0.424212	0.328776	0.609769	-0.367678	0.214835	['P38682']	GLO3
sp|P38825|TOM71_YEAST	6	3	-10.1221	0.572185	0.467014	0.324452	0.610061	-0.525462	0.214627	['P38825']	TOM71
sp|P11633|NHP6B_YEAST	2	2	inf	0.574681	0.70273	0.607446	0.612413	-0.210214	0.212956	['P11633']	NHP6B
sp|P47017|LSM1_YEAST	2	2	inf	0.57874	0.266733	0.190666	0.61626	-0.484347	0.210236	['P47017']	LSM1
sp|P36047|SDS22_YEAST	9	3	-10.2826	0.578875	0.350691	0.181803	0.61626	-0.947825	0.210236	['P36047']	SDS22
sp|P10962|MAK16_YEAST	4	3	inf	0.581401	0.375292	0.314718	0.618637	-0.253955	0.208564	['P10962']	MAK16
sp|P05750|RS3_YEAST	18	11	13.766	0.583025	0.959293	1.0492	0.620052	0.129245	0.207572	['P05750']	RPS3
sp|Q12158|SCC1_YEAST	2	2	-9.49252	0.587841	0.684543	0.580519	0.624642	-0.237797	0.204369	['Q12158']	MCD1
sp|Q12234|RUD3_YEAST	3	2	inf	0.587933	0.51825	0.455488	0.624642	-0.186234	0.204369	['Q12234']	RUD3
sp|P38882|UTP9_YEAST	10	6	-8.37038	0.589059	0.337579	0.545347	0.625524	0.69195	0.203756	['P38882']	UTP9
sp|Q12692|H2AZ_YEAST	3	2	inf	0.590753	0.413211	0.353087	0.627006	-0.226852	0.202728	['Q12692']	HTZ1
sp|P38250|IST2_YEAST	8	3	-5.30693	0.597856	0.64158	0.457901	0.634227	-0.486595	0.197755	['P38250']	IST2
sp|P0CX49|RL18A_YEAST;sp|P0CX50|RL18B_YEAST	10	5	2.54993	0.59913	1.02155	0.981897	0.635186	-0.0571117	0.197099	['P0CX49', 'P0CX50']	RPL18A
sp|Q12270|RBD2_YEAST	3	2	inf	0.599363	0.393949	0.504578	0.635186	0.357069	0.197099	['Q12270']	RBD2
sp|Q12408|NPC2_YEAST	3	2	-3.89055	0.602869	0.504124	0.355238	0.638581	-0.504991	0.194784	['Q12408']	NPC2
sp|P25558|BUD3_YEAST	3	2	inf	0.603783	0.325778	0.333783	0.639228	0.035022	0.194344	['P25558']	BUD3
sp|Q07451|YET3_YEAST	5	3	-7.49148	0.604091	0.569902	0.546543	0.639234	-0.06038	0.19434	['Q07451']	YET3
sp|P39101|CAJ1_YEAST	18	7	-8.90006	0.605924	0.195613	0.39063	0.640852	0.997799	0.193242	['P39101']	CAJ1
sp|Q12400|TRM10_YEAST	2	2	inf	0.607377	0.382805	0.462797	0.642067	0.273771	0.19242	['Q12400']	TRM10
sp|P53137|CUE3_YEAST	2	2	inf	0.61481	0.527035	0.483427	0.649599	-0.1246	0.187355	['P53137']	CUE3
sp|P53115|INO80_YEAST	3	2	-14.8149	0.615825	0.395042	0.463422	0.650346	0.230319	0.186856	['P53115']	INO80
[truncated: 112 more rows]
